# Supplementary material for: A New Definition of Pyroptosis-Related Gene Markers to Predict the Prognosis of Lung Adenocarcinoma
Source: Biomed Res Int. 2021 Nov 26;2021:8175003. doi: 10.1155/2021/8175003 (PMC8642010; doi:10.1155/2021/8175003)
Supplement: Supplementary Materials — A small part of the article data in supplementary materials. [file 8175003.f1.zip]

Archive with 4 entries (4 files):
- citation.pdf
- Supplement table 1.pdf
- Supplement table 2.pdf
- Supplement table 3.txt
