# Supplementary material for: A New Definition of Pyroptosis-Related Gene Markers to Predict the Prognosis of Lung Adenocarcinoma
Source: Biomed Res Int. 2021 Nov 26;2021:8175003. doi: 10.1155/2021/8175003 (PMC8642010; doi:10.1155/2021/8175003)
Supplement: Supplementary Materials — A small part of the article data in supplementary materials. [file 8175003.f1.zip › Supplement table 3.txt]

row.names(tT)	logFC	AveExpr	t	P.Value	adj.P.Val	B	regulated
TGOLN2	15.7727917744803	46.42283896718	9.44348079644766	1.38875801097564e-19	1.20631793934917e-16	33.3873822036357	Up-Regulated
ANKFY1	1.50622704778671	4.924537869264	8.95984079362589	6.51007522455784e-18	3.91026975801872e-15	29.586774330405	Up-Regulated
UTP14C	1.65031846533604	5.19705104189	8.59541334062293	1.07630904801657e-16	4.78499883150108e-14	26.818562850911	Up-Regulated
ZZEF1	1.30455401504535	3.499107823572	8.5830490402211	1.18206417911721e-16	5.21410356383882e-14	26.7261273810171	Up-Regulated
DYNC1LI2	4.29510498780007	12.817454726946	8.47134405621631	2.74454209441602e-16	1.11481720282607e-13	25.895510824044	Up-Regulated
YLPM1	1.81936859305604	5.57083485904	8.44810414351506	3.26696927587623e-16	1.28094689086978e-13	25.7237242683071	Up-Regulated
JAK1	8.46121239435749	28.634765046592	8.37965989963904	5.44680701987941e-16	1.99696215032085e-13	25.2198495459398	Up-Regulated
ATXN1L	1.78091684789603	5.886342551082	8.33646811162731	7.50858207063051e-16	2.64963782681168e-13	24.9034663667751	Up-Regulated
USP47	2.14308109272272	6.979336857294	8.32837854288914	7.97280959573473e-16	2.79598014027813e-13	24.8443467547466	Up-Regulated
GIGYF2	1.63393051551738	5.965925137126	8.32200046526522	8.35872015037855e-16	2.91322036055879e-13	24.7977654945646	Up-Regulated
TGFBRAP1	1.5413896448507	5.97355184507	8.20341687872994	2.00315783786794e-15	6.65295851081541e-13	23.9366373045354	Up-Regulated
ARID1B	1.43006846997603	4.758039481186	8.16008458372237	2.75055437054351e-15	8.77395764492977e-13	23.6243135908362	Up-Regulated
DDX3X	9.46814292606692	34.23289595851	8.14658264709986	3.03541531745091e-15	9.41662550761515e-13	23.5272544853217	Up-Regulated
EP300	3.46766049726408	11.56286715786	8.14477049647875	3.07580095381599e-15	9.48977036357403e-13	23.5142371314273	Up-Regulated
SSH1	1.5519742801467	4.446018715686	8.04962546410837	6.13776797378024e-15	1.81436920192464e-12	22.83389361115	Up-Regulated
TBC1D2B	2.10373408109338	5.947571758628	7.9662160081418	1.11918177170492e-14	3.06748165107919e-12	22.242530271906	Up-Regulated
EPB41L2	2.25087068612536	4.511845256842	7.94959592497652	1.26079255840588e-14	3.3897908876264e-12	22.1252645638299	Up-Regulated
TLN1	11.5250438967896	38.594164170576	7.94368257163356	1.31532822758543e-14	3.51965625865883e-12	22.0835876705654	Up-Regulated
HSPG2	9.82723947581346	19.03235402638	7.92223921592272	1.53333558377003e-14	3.9712688254697e-12	21.9326580529957	Up-Regulated
STAG1	1.51586922021069	3.546680206966	7.8815182424577	2.04996354316684e-14	5.21364827075419e-12	21.6469143254817	Up-Regulated
TRAM2	2.97413147966406	8.087876036476	7.84635433844729	2.63180510412858e-14	6.60419324374239e-12	21.4010870622212	Up-Regulated
KIDINS220	2.85769308789607	9.015277691026	7.84223852914969	2.70975712282624e-14	6.76971667751737e-12	21.3723698500529	Up-Regulated
MFAP3	1.41469862621336	3.567496457964	7.83252698194515	2.90283284074163e-14	7.13724459331418e-12	21.3046561056272	Up-Regulated
CNOT1	5.04245888227481	16.389858460914	7.80627542045362	3.49529453690809e-14	8.29192541379697e-12	21.121945005932	Up-Regulated
ROCK2	2.80893793991472	7.300949317576	7.80314987811914	3.57333640127022e-14	8.4064227730049e-12	21.1002231289855	Up-Regulated
SEL1L	7.09197963217345	16.910651296602	7.78179784517609	4.15442776979034e-14	9.57400597184215e-12	20.9520128923551	Up-Regulated
GLG1	4.32209978389345	16.569124843496	7.76828700148844	4.56928226332141e-14	1.04026712044109e-11	20.8583946908873	Up-Regulated
RAB3GAP1	2.50840308925074	11.56600274117	7.73867746356597	5.62664786003714e-14	1.25073293238408e-11	20.6536727836615	Up-Regulated
FOXO3	2.92908775369605	7.219500716464	7.72505492713664	6.19089723811008e-14	1.36009435393359e-11	20.55969193282	Up-Regulated
SPTBN1	8.75428713778948	22.323307473582	7.70623594687309	7.06315296422183e-14	1.53381799812665e-11	20.4300752487619	Up-Regulated
HUWE1	5.91228245816546	18.168263849504	7.68053230065024	8.45308618426521e-14	1.81471368459999e-11	20.2534419965992	Up-Regulated
SOS1	2.28195129271206	6.739108013726	7.65690289433354	9.96694386732142e-14	2.0919837088953e-11	20.091472991523	Up-Regulated
ZC3H13	2.08258280243471	6.604096838154	7.65616863803417	1.00180355100673e-13	2.09491964049596e-11	20.0864462984319	Up-Regulated
ZNF592	1.55221985384004	5.956469463116	7.64786012107971	1.06144652293679e-13	2.21145137016731e-11	20.0295929873874	Up-Regulated
UGGT1	3.72650945284008	11.55174322331	7.64354563411016	1.09378530697921e-13	2.27044897857915e-11	20.0000891465552	Up-Regulated
CDV3	10.8259526541682	39.053700062466	7.64089325788816	1.1141459434306e-13	2.29583190189909e-11	19.9819578752636	Up-Regulated
ZNF106	2.3821810702427	5.84627627413	7.58483214263091	1.64342033378435e-13	3.29039558389356e-11	19.5998964384865	Up-Regulated
RANBP2	3.16267889653607	9.735699572826	7.54843875319856	2.11264636595785e-13	4.11287808760005e-11	19.3530660335432	Up-Regulated
SYNJ2BP	1.78542160675737	5.834175809884	7.54289332262366	2.19488838350681e-13	4.22954242393098e-11	19.3155380850223	Up-Regulated
ANKRD17	3.05159785976808	9.28880799837	7.51794690296863	2.60560598675943e-13	4.90383732061413e-11	19.1469877708315	Up-Regulated
APBB2	1.38731586353869	3.16976388047	7.49863989688097	2.97464338981772e-13	5.48391646882327e-11	19.0168451783	Up-Regulated
SLTM	2.46765671006674	10.483999412046	7.48895538989049	3.1786870506542e-13	5.82700810282426e-11	18.9516653013666	Up-Regulated
KLF3	4.20230034606942	13.50135522624	7.4698200359701	3.6232186878472e-13	6.57783120046755e-11	18.8230756525713	Up-Regulated
HECA	2.69965656973605	7.180046483102	7.46886496093043	3.6469427058285e-13	6.5996805164674e-11	18.8166644224135	Up-Regulated
NUP50	1.90914574624805	7.23824459007	7.44697219285369	4.23471655591654e-13	7.53385137738886e-11	18.6698821046004	Up-Regulated
ASXL2	1.49510440185604	4.25143685672	7.43335430505016	4.64640796486626e-13	8.12200743357009e-11	18.5787533049865	Up-Regulated
LRCH1	1.09557025862402	3.044265587872	7.40394064929968	5.67484598145946e-13	9.67998425858557e-11	18.3823772532159	Up-Regulated
SLC12A6	1.25758640536269	3.750046555454	7.40184178427501	5.75625948959893e-13	9.78928213982667e-11	18.3683883201737	Up-Regulated
TRIP12	4.34158249768008	15.699944351468	7.36348323885677	7.46383995376055e-13	1.23945843420375e-10	18.1132891197408	Up-Regulated
ERC1	1.51715791427736	4.035743212844	7.34729874964522	8.32586756599263e-13	1.36653142047532e-10	18.0059753189636	Up-Regulated
INO80	1.40116838705337	5.683983762914	7.34055148280499	8.71354054634264e-13	1.42189367857529e-10	17.9612925755012	Up-Regulated
KLF13	3.60847989424008	10.474459786584	7.34007628672413	8.74150374671184e-13	1.42234594536916e-10	17.9581469066506	Up-Regulated
PCDHGC3	1.57071407196802	2.8676340504	7.3392872529623	8.78813016071467e-13	1.42582361208078e-10	17.952924079496	Up-Regulated
FOXJ2	1.40434035503203	5.596406124202	7.33639807820058	8.96095925693876e-13	1.44969833984533e-10	17.9338037079622	Up-Regulated
BOD1L1	1.49917811712536	3.79558698118	7.33331110565935	9.14931831686622e-13	1.4717369273179e-10	17.9133810170144	Up-Regulated
SON	5.75748881740279	20.768762798756	7.30504411130893	1.10656660453829e-12	1.76491121635132e-10	17.726695053036	Up-Regulated
HERC2	1.00521735774936	3.102859858672	7.2812241407737	1.29832080408675e-12	2.01940746334827e-10	17.569830243356	Up-Regulated
AQR	1.06137511229069	3.882117384802	7.25902998472544	1.50623081992043e-12	2.31725608510974e-10	17.4240444045173	Up-Regulated
UBR4	2.21289062989871	7.221096913304	7.23530925794002	1.76469465474699e-12	2.67121782578203e-10	17.2686288620681	Up-Regulated
ANKRD11	1.44987424738937	5.716976109798	7.20676137140887	2.13408867343295e-12	3.16581239900038e-10	17.0821324943829	Up-Regulated
ZMIZ1	3.19278379081073	9.613274857804	7.20101599659475	2.21714416611604e-12	3.25995251987182e-10	17.0446716025939	Up-Regulated
HIPK2	3.57268834271473	7.11755682774	7.18903216320082	2.40074977249711e-12	3.50255123785425e-10	16.9666128227152	Up-Regulated
PIK3R4	1.71055080961337	6.565341529842	7.15772615967429	2.95393100942175e-12	4.23304311479597e-10	16.7631939549673	Up-Regulated
LRP1	8.67313750106413	19.612869546718	7.1485380005808	3.13886446012279e-12	4.4866690198226e-10	16.7036284961465	Up-Regulated
SNX19	2.65538678931475	10.774135152842	7.14480261316662	3.21726237322345e-12	4.58711744582246e-10	16.6794303346748	Up-Regulated
SMCR8	1.5323455469787	5.071867916354	7.13680971294145	3.3915422993733e-12	4.81130326042502e-10	16.6276862153887	Up-Regulated
PAFAH1B1	3.55672656773078	15.748204403846	7.11134558252937	4.01101314177541e-12	5.57797568960053e-10	16.4631521114325	Up-Regulated
TNKS2	3.61559858481075	13.21796415864	7.10956885240619	4.05816788762274e-12	5.62968592390829e-10	16.4516898238355	Up-Regulated
RAPGEF1	3.98788936636011	14.538662587378	7.09803491871084	4.37781240665768e-12	6.01400647913137e-10	16.3773373161342	Up-Regulated
TRIM56	2.6245947446374	8.455440485446	7.08801876316969	4.67538606262636e-12	6.39169424895755e-10	16.3128489501062	Up-Regulated
NEK9	1.96443791017604	7.963078791088	7.08604080303086	4.73645879254815e-12	6.45954589096765e-10	16.3001227716775	Up-Regulated
PRPF8	7.70038323350954	28.274638696836	7.08135313929749	4.88434761614256e-12	6.64518435554278e-10	16.2699739653075	Up-Regulated
ROCK1	2.18244418420271	6.23308389944	7.07949741617559	4.94413911667129e-12	6.69426951238315e-10	16.2580433454447	Up-Regulated
MYCBP2	2.0151738046027	4.04866960854	7.07769587739929	5.00287298185751e-12	6.75758879015925e-10	16.2464635251555	Up-Regulated
WAPL	2.19603512733871	8.84164333956	7.05830529068094	5.68012506778106e-12	7.6358462250473e-10	16.121978384439	Up-Regulated
TMEM131	1.92851046352271	6.999939122586	7.0548856378355	5.80857556251121e-12	7.7634571115873e-10	16.1000536051549	Up-Regulated
TRIP11	1.75521911973337	4.81888858772	7.05433448721106	5.82954361199487e-12	7.7634571115873e-10	16.0965207684622	Up-Regulated
SUSD6	5.07100089324013	17.544638910538	7.03495473387583	6.61606476994458e-12	8.74823496430541e-10	15.9724415248971	Up-Regulated
ZNF770	1.9553357317387	4.428247427396	7.02880772296776	6.88667023370152e-12	9.04251832709352e-10	15.933143552082	Up-Regulated
TJP1	3.22665860256006	10.942955998072	7.02249980726236	7.17566496861386e-12	9.40012110888416e-10	15.8928461687529	Up-Regulated
ELF1	4.45066444772281	17.698277869992	7.01877635021858	7.351813977252e-12	9.57019337650395e-10	15.8690732137683	Up-Regulated
SERINC1	14.7208004662671	61.89766365882	7.01416118957428	7.57605485377394e-12	9.83337087583748e-10	15.839621390582	Up-Regulated
USP9X	3.42897213009874	11.35836301795	7.01234425590154	7.66616821170647e-12	9.92751200461374e-10	15.8280309162696	Up-Regulated
ATG2B	1.00162772594668	2.612152051436	7.00125425304784	8.2394766160476e-12	1.05970179776461e-09	15.7573396256202	Up-Regulated
CDC42BPB	4.97360439363475	16.987138530874	6.9859060669083	9.10296951706744e-12	1.15497249865875e-09	15.6596567606242	Up-Regulated
SH3PXD2A	3.97211639497341	11.579354186022	6.97614378543101	9.69783859838823e-12	1.21948700468507e-09	15.5976167413371	Up-Regulated
SASH1	1.56403295940536	3.687791732202	6.97108830089339	1.00207447610059e-11	1.25172847334326e-09	15.5655167785542	Up-Regulated
SNRK	1.64804511510137	5.578112188846	6.94856586592749	1.15924406632967e-11	1.43221179932253e-09	15.422742368127	Up-Regulated
ITPRIPL2	3.11940526965073	9.195590194606	6.93517593475383	1.26391099018063e-11	1.54797567064183e-09	15.3380410185714	Up-Regulated
GNL3L	1.66762164078137	4.610147701698	6.92936355189589	1.31218496631549e-11	1.59670852118834e-09	15.3013152176977	Up-Regulated
MED13L	2.54252828852804	6.171143675836	6.92886997722762	1.31636674754643e-11	1.5983523211445e-09	15.2981977125236	Up-Regulated
UBE4A	2.32211161725603	7.299003013358	6.92075029424219	1.38706945482075e-11	1.67698776206925e-09	15.246938619076	Up-Regulated
NCOA1	2.28168133451203	6.779346274708	6.90471590003213	1.5378205310336e-11	1.83955264836203e-09	15.1458599541212	Up-Regulated
LUZP1	1.45500762200003	4.236660242132	6.90249956815767	1.55988529818191e-11	1.86200177210674e-09	15.1319037080212	Up-Regulated
FAM120B	1.40978594002404	5.72109918953	6.89062783115097	1.68347481689054e-11	1.99686284950539e-09	15.0572103066673	Up-Regulated
THRAP3	6.07561521896022	34.06812181806	6.88626856146426	1.73122975068418e-11	2.03979896683451e-09	15.0298097361583	Up-Regulated
HIVEP2	1.60044949390404	4.675952005052	6.88248054425052	1.77380529226881e-11	2.07781785491264e-09	15.0060114509731	Up-Regulated
TM9SF3	10.3033309143203	39.27539816246	6.83972538826159	2.33173723653133e-11	2.64361879742561e-09	14.7381522232762	Up-Regulated
IGF2R	5.19335656306944	15.556727315334	6.83706930650833	2.37158621046066e-11	2.68340939937514e-09	14.7215575523647	Up-Regulated
SLIT2	1.56803823468002	2.596855914042	6.82837085836441	2.50682626418088e-11	2.8251081377628e-09	14.6672487449966	Up-Regulated
ZNF275	1.20175792020003	3.97552754335	6.82431987829761	2.57236630963825e-11	2.88171377397789e-09	14.6419759780535	Up-Regulated
TRAPPC11	1.63448416689872	6.918881904862	6.81239091621817	2.77528944962881e-11	3.09064334547322e-09	14.5676272042493	Up-Regulated
CD93	6.6120410333681	13.76612168337	6.80025116865905	2.99791691990658e-11	3.3189291610754e-09	14.4920754334484	Up-Regulated
SEC14L1	2.92865940288539	8.429888161708	6.79518712911211	3.09588417160504e-11	3.42067937794506e-09	14.4605924094947	Up-Regulated
CTCF	2.57234228350141	14.436872910258	6.79004199867151	3.19863737122344e-11	3.5086095063872e-09	14.4286251825883	Up-Regulated
TBC1D5	1.55147303309337	5.265906402572	6.78920018934105	3.21576480139095e-11	3.5187072955685e-09	14.4233968477595	Up-Regulated
PUM1	3.39831668506145	17.691045813076	6.78773349029953	3.24582154317485e-11	3.53788282141303e-09	14.4142887148143	Up-Regulated
CTNND1	10.6878877707602	43.961111410894	6.78691505101278	3.26271333565802e-11	3.54944234382635e-09	14.4092069551284	Up-Regulated
ERAP1	3.96858798793074	11.384978791572	6.77558886276171	3.5055265633003e-11	3.77720487195608e-09	14.3389339400526	Up-Regulated
FNDC3A	4.12711968749342	12.12115523134	6.76786962032499	3.68108775972494e-11	3.94379309301385e-09	14.2910960021623	Up-Regulated
DDX46	1.64090484973339	7.347279384196	6.75240382155115	4.05919016167261e-11	4.29992374705811e-09	14.1953872826215	Up-Regulated
CREBBP	2.16896098601872	8.11809646057	6.74847187591375	4.1612398798577e-11	4.39154700666628e-09	14.1710838265816	Up-Regulated
AP3B1	1.74071421993606	8.146715289768	6.73525245788757	4.52314441386774e-11	4.72928253243308e-09	14.0894606686637	Up-Regulated
ATRN	2.70067326077339	9.356255285684	6.73223120360321	4.61009611919443e-11	4.78475435635729e-09	14.0708246740239	Up-Regulated
ZFP91	3.30591666118945	15.026652957252	6.72744912431598	4.75108797507883e-11	4.92203996625552e-09	14.0413416230373	Up-Regulated
KDM5A	1.9421439306827	5.850680275916	6.72673175479165	4.77260022380042e-11	4.93527071860797e-09	14.0369203154464	Up-Regulated
RALGAPA2	3.4225795999014	8.204433433006	6.72599311231889	4.7948502675852e-11	4.94921464274457e-09	14.0323683083958	Up-Regulated
KIF3B	3.25471968403209	12.20537784412	6.72065795667191	4.95861128515167e-11	5.09033003219906e-09	13.9995018937858	Up-Regulated
NSD1	1.65406060760804	5.313832792586	6.71497615537004	5.13904735732343e-11	5.24693947272764e-09	13.9645239222683	Up-Regulated
RABEP1	1.64040874069872	7.36929726266	6.71300653923889	5.20308755511889e-11	5.29318065674897e-09	13.9524044433508	Up-Regulated
HEG1	4.24280501569606	8.103998629036	6.71198940025479	5.23646479327429e-11	5.31755465275288e-09	13.9461469253118	Up-Regulated
TCF12	2.12883511386673	7.230293873528	6.71069740097067	5.27916456222469e-11	5.34578718820151e-09	13.9381995852825	Up-Regulated
TRIM44	2.52143892832805	8.324679445478	6.71057573781179	5.28320300918588e-11	5.34578718820151e-09	13.9374512771413	Up-Regulated
CTR9	2.47313575123206	11.20351789408	6.69035630010454	5.99822830310827e-11	6.03682652801775e-09	13.8132457349758	Up-Regulated
AKAP11	2.28163501751738	5.709142560538	6.68918525620293	6.04243019026323e-11	6.07049201018598e-09	13.8060617375131	Up-Regulated
SAP30L	1.1184568701467	4.670833163402	6.68290375402054	6.2850400020748e-11	6.25854750541702e-09	13.7675445572866	Up-Regulated
GTF2I	1.68131043998937	5.144840160112	6.67733898441673	6.5079325729701e-11	6.45599847479247e-09	13.7334475134691	Up-Regulated
WDFY1	3.15862222212276	11.817494328432	6.65982371638748	7.26131696108295e-11	7.10106920878673e-09	13.6262810458721	Up-Regulated
RNF111	1.1042919805947	4.637740502534	6.65780693608831	7.3533745308876e-11	7.17061967855691e-09	13.6139565632544	Up-Regulated
ATP10D	1.10441730186402	2.814609676446	6.6428593793099	8.07228614162712e-11	7.80426965483577e-09	13.5227098377018	Up-Regulated
DYNC1H1	7.9543920805015	25.8093417338	6.62596540700935	8.96796944601309e-11	8.62590328605358e-09	13.4197879709172	Up-Regulated
TCF20	2.05602985661872	8.12533979984	6.62395044696623	9.08109714763406e-11	8.71986098728855e-09	13.4075270336418	Up-Regulated
HIPK1	3.34378909539473	9.69248089305	6.621807967434	9.20291941406772e-11	8.82183417721015e-09	13.3944935732804	Up-Regulated
LAMA2	1.76088434980802	3.175634383828	6.61230135489058	9.76308369170445e-11	9.2446148463301e-09	13.3367041118322	Up-Regulated
CSGALNACT2	2.75967870850673	9.588418099116	6.61210579313737	9.77495096307021e-11	9.2446148463301e-09	13.3355160478569	Up-Regulated
SPEN	1.88372911887472	6.82354042086	6.59440565444474	1.09097157814479e-10	1.01813795493608e-08	13.2281073614524	Up-Regulated
MARF1	2.36715136219473	8.548107899102	6.58762241511007	1.13780033604375e-10	1.0600881975803e-08	13.1870090648984	Up-Regulated
ARHGEF12	2.75077241512273	8.930295675486	6.58178834705143	1.17964847728736e-10	1.09392977875613e-08	13.1516900089604	Up-Regulated
SEPTIN8	1.57917968198404	6.792429193808	6.58170394860109	1.18026481162077e-10	1.09392977875613e-08	13.151179259202	Up-Regulated
AREL1	1.94240636569071	7.599924074796	6.58131487742877	1.18311015609597e-10	1.09392977875613e-08	13.1488248083218	Up-Regulated
GAS7	1.57425402539469	3.599729364222	6.58121929004186	1.18381023152263e-10	1.09392977875613e-08	13.1482463824055	Up-Regulated
DPP8	1.16742827014669	4.103672742354	6.56764988675561	1.28742468784621e-10	1.18002086526761e-08	13.0662057463658	Up-Regulated
RNF20	2.0181486749414	10.379994634838	6.55554409750062	1.38733199737457e-10	1.25932720102517e-08	12.993134230277	Up-Regulated
PLSCR4	2.41211227457338	5.819461314762	6.55269935039995	1.41189017469451e-10	1.27751171720235e-08	12.9759795551539	Up-Regulated
AP1G1	2.3722423952214	11.103401480616	6.5515059592155	1.42231891864091e-10	1.28488877544615e-08	12.9687849140327	Up-Regulated
ZCCHC14	1.70977740998938	6.634127763148	6.51507303122959	1.77969391882869e-10	1.59141571769437e-08	12.7496712737003	Up-Regulated
MGAT5	3.88019415493874	10.550243836412	6.51492042832188	1.78136188445624e-10	1.59141571769437e-08	12.7487556588976	Up-Regulated
ACTR2	15.1354004915738	77.6654097142	6.50878616580224	1.84969349103923e-10	1.64985061923485e-08	12.7119651562316	Up-Regulated
HERC1	1.46908230798669	3.374911734278	6.50731993436114	1.86640290377186e-10	1.66212893296314e-08	12.7031756958417	Up-Regulated
MTOR	1.57503172142405	6.332698486396	6.50686333830871	1.87163648488234e-10	1.66416484366838e-08	12.7004389292988	Up-Regulated
DNAJC3	7.00318350715754	25.621984025464	6.50285852257683	1.91816086891866e-10	1.69751223855825e-08	12.6764416171242	Up-Regulated
EFCAB14	6.83505985745887	28.045445642302	6.4998564981595	1.95377700648178e-10	1.72632556436569e-08	12.6584613139023	Up-Regulated
SETX	2.63951246377871	7.34920240213	6.49825442018478	1.97304848297722e-10	1.73899929357391e-08	12.6488687049878	Up-Regulated
KDM3B	2.81407813079741	13.183723752994	6.49106023344408	2.06190883480567e-10	1.81053553222337e-08	12.6058173511071	Up-Regulated
RNF38	2.13332464346938	7.090159118658	6.47822892538734	2.23023145563537e-10	1.94528644080034e-08	12.5291323119689	Up-Regulated
MEF2A	1.97396421666939	7.289842256614	6.47734430268564	2.24231972939119e-10	1.95074906380825e-08	12.5238501719752	Up-Regulated
TNS3	4.82923741044277	13.944038225	6.47524902289776	2.27120816607107e-10	1.97284129637752e-08	12.5113415490923	Up-Regulated
TAF1	1.28906089676536	4.424343866822	6.46567167360985	2.40796480922489e-10	2.07566566555185e-08	12.4542091942324	Up-Regulated
GCC2	1.62209469238136	4.286720956486	6.46010893406879	2.49106595704712e-10	2.14402553354935e-08	12.4210582385966	Up-Regulated
UACA	1.65228354130669	3.961884541428	6.45519754028861	2.56676738366688e-10	2.2024658548513e-08	12.3918089999095	Up-Regulated
LRRFIP1	3.12684589817342	13.045886804622	6.45472203938424	2.57421502845522e-10	2.20550462400015e-08	12.3889782075017	Up-Regulated
UBR3	1.6919196350667	5.064735987988	6.45138277477712	2.62711667176239e-10	2.24401867480146e-08	12.3691035795101	Up-Regulated
SEC63	2.87286349870941	12.570237492856	6.43451646937442	2.91102315886206e-10	2.47156809883475e-08	12.268851662699	Up-Regulated
HEATR5B	1.16498279649603	4.647017504628	6.43260242828319	2.94508112400687e-10	2.49673011024853e-08	12.2574887900919	Up-Regulated
GPATCH8	1.69332717423205	6.953514955794	6.42689361686622	3.04899685700868e-10	2.57708699915519e-08	12.2236149247547	Up-Regulated
BCLAF1	3.05793993844542	12.252352447698	6.41983574902829	3.18244285873124e-10	2.68184934696753e-08	12.181771483267	Up-Regulated
AFAP1L1	1.15701586369336	2.800471482082	6.41912115040092	3.19626875348235e-10	2.68948629046746e-08	12.1775370674972	Up-Regulated
IREB2	1.59415565273871	5.382979105186	6.41626046792183	3.25220810771658e-10	2.72437569688109e-08	12.1605898447571	Up-Regulated
UBR1	1.46591551610403	4.425707898262	6.40244181382705	3.53621473795664e-10	2.94481150914115e-08	12.0788156644704	Up-Regulated
EP400	1.1405194442267	4.12532095805	6.39633159967513	3.66940804684253e-10	3.03780715150698e-08	12.0427051042072	Up-Regulated
VWF	11.0609543962108	20.657202376838	6.38652352374154	3.89354689968165e-10	3.20583932333785e-08	11.9848018045107	Up-Regulated
AHNAK	17.3341318193843	34.391177079626	6.38259529085503	3.98702889925958e-10	3.25305836244357e-08	11.9616320915377	Up-Regulated
PRRC2B	3.9541754855174	12.27580283457	6.36909767346368	4.32529243236653e-10	3.49871541581442e-08	11.882111935305	Up-Regulated
RABGAP1	1.51850341748005	6.607268023862	6.35748021079078	4.63881377256615e-10	3.72034182404627e-08	11.8137830346534	Up-Regulated
MTM1	1.19045602529603	4.290346552428	6.35522644040516	4.70216276220245e-10	3.75514585172153e-08	11.8005396037515	Up-Regulated
POLR2A	7.95635598505087	29.018314629884	6.35118180894209	4.81797965835702e-10	3.82061726812494e-08	11.7767828595851	Up-Regulated
PLPP3	4.10127147411209	12.9073265268	6.35002253836626	4.85168681391051e-10	3.83656987675352e-08	11.7699760814711	Up-Regulated
SPTAN1	4.30621156671477	19.15404554602	6.34573348676174	4.97841480955784e-10	3.92578601344197e-08	11.7448016498826	Up-Regulated
ZNF609	1.46252081125604	5.465035478802	6.33258088936311	5.38757418619305e-10	4.20730049967698e-08	11.6676931442609	Up-Regulated
BBX	1.82209761275738	5.304965467744	6.32423827981663	5.66397286627862e-10	4.40487013778178e-08	11.6188542485929	Up-Regulated
MAN1A2	2.54425934972005	7.247374781802	6.32096782191726	5.77607200792227e-10	4.48587072406189e-08	11.5997234441014	Up-Regulated
RTL6	2.23461363218939	8.408682937398	6.31942270842406	5.82978519434345e-10	4.52136678376134e-08	11.5906881091511	Up-Regulated
FAM168B	5.08357573381616	21.53747622313	6.31473764044689	5.99565926204519e-10	4.64363398620485e-08	11.5633028094562	Up-Regulated
PRRC2C	5.17784193289879	18.687057313034	6.31281401737405	6.06509448504258e-10	4.690976708493e-08	11.5520637980483	Up-Regulated
SH2B3	2.10971717314406	6.833022208258	6.30789221734903	6.24635443098189e-10	4.81797018480422e-08	11.5233208339194	Up-Regulated
BMPR2	3.0978253225014	9.303430579148	6.30727143866592	6.26958960840786e-10	4.82929466412437e-08	11.5196968863247	Up-Regulated
PTPRB	1.52852983540002	2.842216833854	6.30490521759789	6.35893325443241e-10	4.89144046973444e-08	11.5058862774176	Up-Regulated
OSBP	2.93762487652281	16.547376399	6.29501748839199	6.74594612711372e-10	5.14011962595098e-08	11.4482236553173	Up-Regulated
KHNYN	2.09981665157873	9.119719807156	6.28590925674228	7.12278590935718e-10	5.37646544422748e-08	11.3951751170349	Up-Regulated
SCAF8	1.94292892334938	7.273785265152	6.27764687891393	7.48239628545018e-10	5.6029652078621e-08	11.3471096966756	Up-Regulated
DNAJC13	1.97931763898405	6.396665555462	6.27733243742867	7.49642719048663e-10	5.60603676294127e-08	11.3452815351491	Up-Regulated
NDST1	3.27082044549341	11.066558960992	6.26829261220288	7.9109912609694e-10	5.85402985040096e-08	11.2927574407543	Up-Regulated
PIKFYVE	1.38712569717069	3.61416577979	6.26221510126269	8.20222650385603e-10	6.05367203443419e-08	11.2574815975583	Up-Regulated
RNF6	1.6130534017014	7.95603566538	6.25578432657744	8.52180969139594e-10	6.27314076904701e-08	11.2201871100228	Up-Regulated
AGO1	1.0381677647547	3.802421819942	6.25258669765461	8.68522134740154e-10	6.37680471385746e-08	11.2016550353189	Up-Regulated
SMC5	2.19114290037606	6.923436585842	6.25107844142798	8.763359330701e-10	6.41748419157859e-08	11.1929166433094	Up-Regulated
USP12	1.99776715847738	7.51844538085	6.25034755582914	8.80147114492733e-10	6.42041165780029e-08	11.1886827553507	Up-Regulated
ARHGAP21	2.03175111745604	6.72994106734	6.2496549004782	8.83773906401811e-10	6.43025238780318e-08	11.1846707186047	Up-Regulated
ATRX	1.93229111196803	4.57933811808	6.24814245604398	8.91744056578937e-10	6.47989204356542e-08	11.1759115743145	Up-Regulated
TNKS	1.03716657787735	3.276467865048	6.23738558420149	9.504935394965e-10	6.88906492086161e-08	11.1136666777775	Up-Regulated
GOLGB1	3.70802585440545	12.801598960076	6.23510370979819	9.63434398666612e-10	6.97390635680969e-08	11.1004743430761	Up-Regulated
DDR2	1.57705437862669	3.004101866754	6.23162916489104	9.83470696330263e-10	7.08779081833197e-08	11.0803946785759	Up-Regulated
ETS1	6.7738080234801	15.99390558049	6.23098418905692	9.872345998623e-10	7.09391530775701e-08	11.0766683663334	Up-Regulated
SLMAP	1.09739544135736	3.968076980186	6.23092990737319	9.87552015000976e-10	7.09391530775701e-08	11.0763547719512	Up-Regulated
STK4	1.74276295873337	5.988286147442	6.23026104975747	9.91471398762868e-10	7.113019904136e-08	11.0724908611701	Up-Regulated
MPHOSPH8	2.24251068072006	10.365957640572	6.22650988414242	1.01373609084664e-09	7.2635220082858e-08	11.0508273975687	Up-Regulated
SYNCRIP	4.14632165209614	19.573604917992	6.22194386700792	1.04149781596728e-09	7.4247485085011e-08	11.0244731210769	Up-Regulated
ASAP1	2.47890997230671	6.75817480319	6.22009563475271	1.05294539337022e-09	7.49689153279644e-08	11.0138101401959	Up-Regulated
USP24	1.92447076594671	6.626743587028	6.20961082714199	1.12025309931293e-09	7.96607181867849e-08	10.9533715953369	Up-Regulated
PRKCH	1.18464841485336	4.159953298204	6.19628165249072	1.2119192566354e-09	8.55327164361141e-08	10.8766630375192	Up-Regulated
TRANK1	1.48826461762936	4.043417496374	6.18519256394098	1.29373518055732e-09	9.0780324643699e-08	10.8129536396076	Up-Regulated
PBRM1	1.76903541319738	6.22579453153	6.17602845822553	1.36540303514075e-09	9.54109167909431e-08	10.7603775352272	Up-Regulated
NIN	1.25028119910136	3.507196694702	6.16515281656744	1.45550257492101e-09	1.01205826210117e-07	10.6980687925793	Up-Regulated
PJA2	6.21152149865882	23.439830316506	6.13989876581888	1.68772722369674e-09	1.16208252167246e-07	10.5537468146815	Up-Regulated
CEP120	1.09061270402136	3.782491518144	6.12813184620536	1.80794036483537e-09	1.23689407362244e-07	10.4866749448916	Up-Regulated
MACF1	3.52812313721073	7.461448804476	6.12798213471667	1.80952251078113e-09	1.23689407362244e-07	10.4858222963131	Up-Regulated
RAPGEF2	1.1845252605227	3.934635365024	6.11255120168207	1.98006350236868e-09	1.34209322217573e-07	10.3980349015753	Up-Regulated
MYLK	2.14075708048803	4.86632047131	6.11053294151385	2.00349922618061e-09	1.35472538693872e-07	10.3865669896708	Up-Regulated
SMC1A	3.30116222333074	11.398054327914	6.10290932249005	2.09449409035276e-09	1.41118413884734e-07	10.3432783907071	Up-Regulated
TTC37	2.23188408478407	8.90758297662	6.09371961239647	2.20955959877753e-09	1.48340005358595e-07	10.2911590057481	Up-Regulated
IDE	1.83098856814672	7.463155669662	6.09177316571413	2.23471231483646e-09	1.49850465567674e-07	10.2801284226575	Up-Regulated
PTPN11	4.58308003538413	17.61092857477	6.09052800490675	2.2509492427579e-09	1.50621776202141e-07	10.273073643143	Up-Regulated
GSK3B	2.09184361597071	8.313301357146	6.09021824649795	2.25500636971171e-09	1.50621776202141e-07	10.2713188199232	Up-Regulated
ENTPD4	2.54790395555472	9.015893561242	6.08620495204794	2.30822169815252e-09	1.53684558136073e-07	10.248589913968	Up-Regulated
TACC1	3.72671775608807	8.625245509506	6.06938474041456	2.54491564410667e-09	1.68253492016284e-07	10.1534706955436	Up-Regulated
TPP2	1.94161769254939	7.651004130532	6.05554479068664	2.75731096952776e-09	1.80813629094666e-07	10.0753752093086	Up-Regulated
SCAF11	2.42528534468805	8.404600055204	6.05444191068	2.77496235273645e-09	1.81760034104237e-07	10.0691585391044	Up-Regulated
CEMIP2	4.00853047189609	12.416337609266	6.05106586873988	2.82968406375277e-09	1.8478214194691e-07	10.0501346718801	Up-Regulated
RSF1	1.22709951392536	4.004313299212	6.05099037967929	2.8309196221122e-09	1.8478214194691e-07	10.049709398547	Up-Regulated
SEC23IP	1.61270943173071	8.57631773599	6.04299448666338	2.96481908705031e-09	1.92374475356932e-07	10.0046898555347	Up-Regulated
KMT2D	1.80043417422137	6.32938612725	6.04282753444584	2.96767977959808e-09	1.92374475356932e-07	10.0037504064503	Up-Regulated
FAM199X	1.83268116264807	7.899252276218	6.03496033289298	3.10558274416688e-09	2.00198661463424e-07	9.95950664619111	Up-Regulated
CHAMP1	1.5365740594987	5.863831819856	6.03026732776077	3.19080508900008e-09	2.05189118599127e-07	9.93313770868057	Up-Regulated
EIF2AK4	1.1480665623227	5.382553747174	6.02645318489659	3.26174630487838e-09	2.09036842360656e-07	9.91171995093376	Up-Regulated
BTBD7	1.08015336095736	3.815070381582	6.02011805279252	3.382994392497e-09	2.15583799542633e-07	9.87617181961843	Up-Regulated
TP53BP1	1.02285605664536	3.6808044645	6.01940204244287	3.39697185039749e-09	2.16186491614624e-07	9.87215612473805	Up-Regulated
DIP2B	1.7090675231787	5.801896337456	6.00945186846107	3.59714833528337e-09	2.26167697281107e-07	9.81639398784924	Up-Regulated
MED23	1.08530310413069	4.681558113762	5.99813395414466	3.83885790204861e-09	2.39343611484875e-07	9.75306381330529	Up-Regulated
FAM98B	1.15714828854403	4.694224216328	5.99168382364755	3.98362819161252e-09	2.47164430029268e-07	9.71701785839132	Up-Regulated
GOLGA4	3.13453630593606	9.891069227116	5.98706116351457	4.09064651464236e-09	2.5324779919213e-07	9.69120519565783	Up-Regulated
MDN1	1.04958110642402	2.811597817642	5.9833379134296	4.17887873283028e-09	2.58144061416116e-07	9.67042732270943	Up-Regulated
ANO6	2.8037979509654	10.645420900424	5.98204915717251	4.20984988079277e-09	2.59773042753487e-07	9.66323792954024	Up-Regulated
RGP1	1.71781981129337	6.265750880622	5.97689055424417	4.33607940558266e-09	2.66397583589339e-07	9.63447382226722	Up-Regulated
LATS1	1.21564315857336	4.170895009338	5.97087290417811	4.48800219705508e-09	2.75132564655729e-07	9.60094686679006	Up-Regulated
GBF1	3.55100882603213	18.393189998444	5.96555664559083	4.62653087494556e-09	2.82398442951677e-07	9.5713520071416	Up-Regulated
STX17	1.02135094048802	3.469539659758	5.96511394383833	4.638253034857e-09	2.82691395836259e-07	9.56888857917651	Up-Regulated
EIF4G3	2.35965617358406	9.428789110396	5.96499739144592	4.64134400630899e-09	2.82691395836259e-07	9.5682400460258	Up-Regulated
NCOR1	2.0064194433574	7.486427547502	5.9586729437059	4.81211700370884e-09	2.92461720286765e-07	9.53306534836674	Up-Regulated
XPO7	2.45386787833341	11.654011570782	5.954770948514	4.92052161878459e-09	2.98728571094835e-07	9.51137974245835	Up-Regulated
MADD	1.60841162329338	7.10206589175	5.95344765122852	4.95782362618597e-09	3.00635223793745e-07	9.5040282230301	Up-Regulated
GIMAP8	1.81112055475203	4.064215433264	5.95327974230133	4.9625764434879e-09	3.00635223793745e-07	9.50309551368531	Up-Regulated
VPS39	1.85618058634407	9.564437010966	5.95177864835372	5.00526433605126e-09	3.02896280469229e-07	9.49475817128819	Up-Regulated
IQGAP1	8.1847653866776	34.558921092728	5.94945569376665	5.07203146413353e-09	3.05952957795345e-07	9.48185966194451	Up-Regulated
ASAP2	1.44549481352802	2.519865264698	5.94746358577763	5.12998095164591e-09	3.08649817043497e-07	9.47080169903279	Up-Regulated
ARID4A	1.03639679536803	3.534532439238	5.94735564433256	5.13313930330395e-09	3.08649817043497e-07	9.47020262016436	Up-Regulated
RASSF2	2.48584508264537	6.553964138944	5.94292205786805	5.26451795122596e-09	3.15541346119076e-07	9.44560420470895	Up-Regulated
CLASP1	1.42552343428538	6.157891943482	5.93955334853487	5.36652973681612e-09	3.21314565716199e-07	9.42692457573752	Up-Regulated
TSPYL1	4.71054151136814	21.514442563902	5.93768808295032	5.4238410727552e-09	3.24058720432626e-07	9.4165855549313	Up-Regulated
SH3PXD2B	3.42476432053075	9.356282156398	5.93547402331251	5.49264479815549e-09	3.27476470906713e-07	9.40431685283215	Up-Regulated
SIPA1L1	1.76212747576537	5.580549487304	5.9329116636217	5.57333575728374e-09	3.30889705774971e-07	9.39012308212506	Up-Regulated
AFF1	2.98189728270671	8.683019422134	5.9305288019697	5.64941143964194e-09	3.34351592550968e-07	9.37692838383183	Up-Regulated
FBXO11	1.26755634316271	4.675714331716	5.92926665945096	5.69011635074088e-09	3.36408020187624e-07	9.36994134400936	Up-Regulated
FUBP3	1.88795859992007	10.766641490924	5.92702992621338	5.76295649796949e-09	3.39293312650527e-07	9.35756228035381	Up-Regulated
8-Mar	1.13135025292004	5.346012808218	5.92461009652184	5.84278383745746e-09	3.4327723022548e-07	9.34417444611683	Up-Regulated
VCL	4.66321225986944	15.914512193366	5.92377226870908	5.87067343208441e-09	3.44557268865819e-07	9.33954022597021	Up-Regulated
FOXO1	2.72621640749604	5.456423700886	5.91652752427933	6.11731640217204e-09	3.57916892624907e-07	9.29949159706482	Up-Regulated
CBL	1.29317465786669	3.673948276712	5.91415050909151	6.20042155190522e-09	3.62403727993914e-07	9.286360834116	Up-Regulated
TMOD3	2.56447073563473	9.878397960886	5.90512655040905	6.52606289768549e-09	3.8025597241096e-07	9.23655371823287	Up-Regulated
ZHX2	1.71861449769072	7.29693767894	5.89196683017635	7.03104186498528e-09	4.0466835345457e-07	9.16403802897134	Up-Regulated
TJP2	3.53217798168274	11.964247940006	5.88632540142078	7.25901275737192e-09	4.15410816712523e-07	9.13299441586395	Up-Regulated
AMOTL1	1.67512771982936	4.201502219248	5.88618544039644	7.26475927928003e-09	4.15410816712523e-07	9.13222456810659	Up-Regulated
CHSY1	2.89373203231739	9.197841024862	5.87463095364856	7.75478408227741e-09	4.40485778741916e-07	9.06872468236769	Up-Regulated
EIF2AK3	1.58284413981604	6.35125339459	5.87223841337224	7.86020745488076e-09	4.45577483042191e-07	9.05558958791967	Up-Regulated
YTHDC1	1.71069692929342	11.067718475466	5.86547122286543	8.16601746036648e-09	4.60600910918833e-07	9.01846278935172	Up-Regulated
CRIM1	5.94209518799208	12.450221393018	5.85556440092983	8.63473249141995e-09	4.85562625223111e-07	8.9641782717508	Up-Regulated
MEGF8	1.7422488064347	5.025587813722	5.85424567232021	8.69907005200667e-09	4.88228821278677e-07	8.95695831358134	Up-Regulated
ADD1	2.59851500892811	16.330241401968	5.85073463189188	8.87265273836777e-09	4.97476510686179e-07	8.9377424889294	Up-Regulated
SPG11	1.67382885064803	6.176672935442	5.84938557740902	8.94024303417881e-09	5.00768910667431e-07	8.93036182261509	Up-Regulated
MTR	1.3414352173547	4.923775247328	5.84657437625827	9.0827068148666e-09	5.05738372262508e-07	8.91498652810552	Up-Regulated
KMT2A	1.48379274057603	4.11839712972	5.8433094848759	9.25094168628359e-09	5.14091947391002e-07	8.89713795000625	Up-Regulated
RC3H2	1.52454835859203	4.662581081408	5.84085963012754	9.37917039934427e-09	5.19594341064706e-07	8.88375073731626	Up-Regulated
PDGFRB	7.05646562901347	18.783430426672	5.84071552884433	9.38676658022352e-09	5.19594341064706e-07	8.88296344930341	Up-Regulated
SSH2	1.03270184413069	3.25883990161	5.83972732169181	9.43902096110739e-09	5.20954606534784e-07	8.87756489975063	Up-Regulated
SIN3A	1.12349989597071	6.149993518154	5.83772480815032	9.54578091324167e-09	5.26332359514197e-07	8.86662766265927	Up-Regulated
KIAA0100	4.61109125743747	19.74179750343	5.83749337427804	9.5581949737087e-09	5.26502679424943e-07	8.86536383847532	Up-Regulated
MED12	1.86054338532807	8.24995241514	5.82816383004555	1.00719498702913e-08	5.52645638121008e-07	8.81445303182315	Up-Regulated
SNTB2	1.25247124371203	3.761770413896	5.82750021476344	1.01095019534352e-08	5.54167562905735e-07	8.8108344249444	Up-Regulated
MYH10	5.34196377278941	12.664358676944	5.81997621972072	1.05449261312952e-08	5.74134112149526e-07	8.76983220712262	Up-Regulated
FEM1B	2.09565115391206	8.96160222845	5.81857567411352	1.06279718494691e-08	5.78098187469051e-07	8.76220499687897	Up-Regulated
TNS1	6.39964631083211	16.745738371132	5.80804799643866	1.12729508888499e-08	6.0817300172877e-07	8.70492375229706	Up-Regulated
GTF2A1	1.94207847906405	7.584845522842	5.8079707363618	1.1277822440446e-08	6.0817300172877e-07	8.70450371376937	Up-Regulated
KIAA1671	1.44744535760803	4.65079506035	5.80093194380215	1.17303620861043e-08	6.31973257388872e-07	8.66625649822517	Up-Regulated
NUMB	1.62486640210672	8.687282550972	5.79201344514215	1.23292308416261e-08	6.60456074524715e-07	8.6178535552094	Up-Regulated
PKD2	2.29470398552004	6.422533210132	5.78945228208782	1.25066486389981e-08	6.68691182581887e-07	8.603965500108	Up-Regulated
PTGFRN	5.29346020525075	15.796785330138	5.78469118688311	1.28430959153589e-08	6.83443957094327e-07	8.57816244693598	Up-Regulated
A2M	88.9224730472547	182.10618458616	5.78214263420206	1.30267994648267e-08	6.91915451160468e-07	8.56435802890024	Up-Regulated
SNRNP200	6.63742395625351	28.508718657398	5.78048736653894	1.31474826393087e-08	6.97669189189859e-07	8.5553950009351	Up-Regulated
PRDM1	2.30973226527736	5.331715888022	5.77868839310702	1.32798786935188e-08	7.0403308067114e-07	8.54565637116223	Up-Regulated
BCL2L2	2.75530606114407	10.441376625674	5.77621397745116	1.34641085639414e-08	7.13130425542866e-07	8.53226560606843	Up-Regulated
TUT7	1.42000616747203	4.881066104124	5.7744483251937	1.35970883838704e-08	7.1949878841772e-07	8.52271351242122	Up-Regulated
MAP4K4	4.31741908101078	11.923898694046	5.77339600194824	1.36769516988583e-08	7.22370785658783e-07	8.51702170863975	Up-Regulated
PCNX1	1.43213186998403	3.443388119368	5.76876378975382	1.40339691773205e-08	7.40534517495973e-07	8.49197779318096	Up-Regulated
HECTD1	3.54927786908274	12.751944753596	5.76730240723102	1.41484745021245e-08	7.45879569434594e-07	8.48408052032133	Up-Regulated
RBL2	3.08870762249608	12.223359305512	5.76310979419766	1.44820583228878e-08	7.62042399784315e-07	8.46143346156774	Up-Regulated
ZFHX3	1.24530354421069	3.003615354958	5.76120281848219	1.46363098787974e-08	7.69441985164602e-07	8.45113739878311	Up-Regulated
ZNF384	1.15561388914403	4.815365617818	5.75839943901631	1.48659798525073e-08	7.80063279230867e-07	8.4360069229426	Up-Regulated
MSL2	1.64856165620805	7.004379411188	5.75702248595576	1.49800703848291e-08	7.85320105847571e-07	8.42857755402365	Up-Regulated
OSBPL11	1.41136376245871	6.185951411588	5.75418976633913	1.52174707127666e-08	7.96286945239587e-07	8.41329846592823	Up-Regulated
TGFBR2	12.8289858809549	39.668477553756	5.74771675955156	1.57737908595082e-08	8.19322912344701e-07	8.37840914384886	Up-Regulated
TUG1	5.28895459977616	23.535085039056	5.73904924742565	1.65498350575015e-08	8.51796022954963e-07	8.33174533851731	Up-Regulated
SMARCA2	3.3472410772294	11.106134609506	5.73654845149067	1.67805733419068e-08	8.62885201691623e-07	8.3182931161847	Up-Regulated
UFL1	1.95557341672005	10.065561317812	5.73211766080508	1.7197101963676e-08	8.81894254288019e-07	8.29447172116407	Up-Regulated
ADGRA2	1.57252806820802	4.223507527012	5.72759875213537	1.76322823999713e-08	9.00937824963603e-07	8.27019318344722	Up-Regulated
VPS36	2.04498479394139	9.043797921536	5.72703603985885	1.76872180931671e-08	9.02837212201957e-07	8.26717109902654	Up-Regulated
SPARCL1	19.3922332036377	48.861394762416	5.72689067871407	1.77014362818152e-08	9.02837212201957e-07	8.26639046942913	Up-Regulated
LATS2	1.3553547274587	5.122310043274	5.72539052017094	1.78488228742627e-08	9.09532841429373e-07	8.25833521681138	Up-Regulated
KMT2E	2.72910094310939	10.209735469228	5.72218063878683	1.81682111565501e-08	9.24973282335414e-07	8.24110564680246	Up-Regulated
NOTCH1	1.81692668286938	5.960911693816	5.72094835015086	1.82922986857723e-08	9.3045178026792e-07	8.23449338287393	Up-Regulated
MON1B	1.6231436403494	8.494319543486	5.71920662670271	1.84690934794384e-08	9.36912387190092e-07	8.22514970201049	Up-Regulated
GRK5	1.56837156891203	3.247155538636	5.7135634092659	1.90534182300174e-08	9.6568675644974e-07	8.19489312761084	Up-Regulated
CALD1	7.9531402302721	19.86219730324	5.71054664293754	1.93731330078307e-08	9.78377873662904e-07	8.17872922853149	Up-Regulated
PUM2	3.93041512069617	22.126170313666	5.70952395447254	1.94826979321347e-08	9.83031821220965e-07	8.17325134059871	Up-Regulated
AKAP13	3.54453932238672	10.037496083406	5.7078447252645	1.96639109971381e-08	9.91289356079837e-07	8.16425865002224	Up-Regulated
BAG5	2.10598889329608	10.326760257988	5.69991188443973	2.05424095887615e-08	1.03280942813095e-06	8.12180768198185	Up-Regulated
EPC2	1.3297532320667	6.144768361906	5.69707016628406	2.08663110800931e-08	1.04629910292463e-06	8.10661341108077	Up-Regulated
EFNB2	5.66003272371742	12.210105861276	5.69668179385681	2.09109625608763e-08	1.04760768158796e-06	8.10453735421663	Up-Regulated
PIK3R1	1.9159138542987	4.860431038748	5.69428852377088	2.1188178906443e-08	1.05961538462062e-06	8.09174679530932	Up-Regulated
OXSR1	1.64261995665607	8.771773774788	5.68236088299664	2.26240114993661e-08	1.12742657834573e-06	8.02807122371471	Up-Regulated
TFCP2	2.06076173665342	11.424015662338	5.68199469597224	2.26695587477177e-08	1.12870013796727e-06	8.02611819306871	Up-Regulated
FGD4	1.21847900449069	2.720056412936	5.68152800554592	2.27277362636729e-08	1.12960450456271e-06	8.02362929534052	Up-Regulated
SYNJ2	1.04011687624536	3.201826859392	5.68107077918773	2.27848749451818e-08	1.13144839426553e-06	8.02119104432999	Up-Regulated
IQGAP2	1.94297415772536	3.21383021539	5.67801141207085	2.31708126860091e-08	1.14657953993406e-06	8.00488079100287	Up-Regulated
KLF7	1.34692971572536	4.686499504242	5.67506838924289	2.35480755154621e-08	1.16219221300569e-06	7.98919807940298	Up-Regulated
ZBTB33	1.73186436204272	7.551513486476	5.67095036050291	2.40860148634662e-08	1.18563250671854e-06	7.96726601142166	Up-Regulated
ZBTB38	1.93196059576273	6.85557717855	5.66471986056031	2.49227189279272e-08	1.22255571971303e-06	7.93410979512341	Up-Regulated
PIK3C2A	2.49812220848272	7.040543714802	5.66342025294768	2.51007780127292e-08	1.22915440362247e-06	7.9271978425926	Up-Regulated
DICER1	2.23703811563471	5.469986048574	5.6628078084115	2.51851176548039e-08	1.232215708759e-06	7.92394104443771	Up-Regulated
CHD8	2.31568566160808	9.933879885294	5.66000228512687	2.55750049457614e-08	1.25020809891137e-06	7.90902606149105	Up-Regulated
RANBP10	1.08866714186669	3.80535394424	5.65802940655724	2.58526903495247e-08	1.262689229952e-06	7.89854155186906	Up-Regulated
KAT6A	2.02441641134137	5.972904435378	5.65732179775667	2.5953000560847e-08	1.26649296859635e-06	7.89478187451958	Up-Regulated
TOP2B	4.74479385344015	22.050491279024	5.65248274733939	2.66492070487708e-08	1.29487166883016e-06	7.86908204107727	Up-Regulated
USP48	1.47218927461071	6.728675881566	5.65150785779062	2.67916506239782e-08	1.30067359061086e-06	7.8639068158842	Up-Regulated
ZBTB1	1.66420662449871	7.13679655819	5.65059368769692	2.69258954138167e-08	1.30606785305799e-06	7.85905463447896	Up-Regulated
PARVA	2.0768848111734	9.065269013676	5.64512542213356	2.77426804448668e-08	1.34107832242947e-06	7.83004489060279	Up-Regulated
ZKSCAN1	2.94457179193871	8.130823479906	5.64473223247701	2.78023308894043e-08	1.34166444815953e-06	7.8279599286079	Up-Regulated
NUP98	2.02059790351207	11.753299174722	5.64022761527282	2.84946918901955e-08	1.37272935052247e-06	7.80408246484217	Up-Regulated
ARHGAP32	1.40834546485869	4.36743818642	5.6376420471609	2.88996440333259e-08	1.38750238245375e-06	7.79038481110974	Up-Regulated
PDPR	1.2994944994427	4.545829165638	5.62783043527819	3.04879121170544e-08	1.45509552497127e-06	7.73845577477991	Up-Regulated
OTUD4	1.65254460544271	6.260486020914	5.61249452663704	3.31419594719008e-08	1.57246065020419e-06	7.65744830495506	Up-Regulated
TEAD1	3.15543983060272	8.412611806872	5.60553885095362	3.44185709768206e-08	1.62483857518584e-06	7.62077115274876	Up-Regulated
FOXP1	1.48201354133337	5.457912870416	5.6041010339504	3.46883651554429e-08	1.63484122290606e-06	7.61319456751687	Up-Regulated
ENPP2	3.6698384435574	8.971210056276	5.60047909480396	3.53771426617115e-08	1.66063764992573e-06	7.59411632911112	Up-Regulated
TBC1D14	1.24240004844536	4.625941439262	5.59913004579811	3.56370744366469e-08	1.66979656412242e-06	7.58701311324927	Up-Regulated
FBXW2	1.4236596680747	6.664845477936	5.59652825001136	3.61436397303132e-08	1.68792890224418e-06	7.57331800591105	Up-Regulated
CCDC93	1.13034349381603	5.06412604629	5.59501140946224	3.6442191012395e-08	1.70046491467011e-06	7.5653363809972	Up-Regulated
LAMB1	7.94037327239747	19.61547788085	5.59217056459886	3.70078055209423e-08	1.72258673332063e-06	7.55039296779394	Up-Regulated
VPS13D	1.38254008130136	3.870022417696	5.58970314109686	3.75059936869137e-08	1.74433765202375e-06	7.53741925538374	Up-Regulated
MLXIP	2.27839079729872	9.585893849574	5.58642930744458	3.81770811294787e-08	1.76826593736792e-06	7.52021323176237	Up-Regulated
SRRM1	2.2545423773521	11.756320911958	5.58100595521419	3.93145700285266e-08	1.81796882750257e-06	7.49172971839577	Up-Regulated
STAT3	7.29570521944026	39.81677566138	5.57702547867817	4.01703382071099e-08	1.85177395834334e-06	7.47083973439007	Up-Regulated
EIF3A	7.82589865001625	35.420162656408	5.5769956727409	4.01768140658259e-08	1.85177395834334e-06	7.47068335910953	Up-Regulated
RCBTB2	1.04912616011469	3.60343958423	5.57468710289485	4.06814879139171e-08	1.87350529291001e-06	7.45857380918885	Up-Regulated
LTBP2	12.2226383433175	26.882618375672	5.57245284854688	4.11757839019495e-08	1.89164030503496e-06	7.4468582919683	Up-Regulated
BNIP2	1.87739081640004	7.65410766246	5.56918180546362	4.19100048681543e-08	1.9206824552442e-06	7.42971375324587	Up-Regulated
MYO18A	2.23287479229072	7.275383077138	5.55854510111923	4.43866172510144e-08	2.02432374524194e-06	7.37402495642827	Up-Regulated
DDI2	1.28428047347204	4.854778433352	5.55407064414977	4.5470443707812e-08	2.07040864692482e-06	7.35062688565791	Up-Regulated
ZEB1	1.19343246457868	2.832440054762	5.54847527845053	4.68620379517618e-08	2.13033617133206e-06	7.32139071572773	Up-Regulated
APOOL	1.06145227932802	4.431837904896	5.54528097434594	4.76749531737735e-08	2.16554749086438e-06	7.30471192976645	Up-Regulated
WASF2	6.07653137478956	28.28233204074	5.54413057867392	4.79710609962036e-08	2.175497248921e-06	7.29870731535861	Up-Regulated
AGO4	1.33661537214136	5.21223093293	5.54185354590146	4.85624428193566e-08	2.19566466634675e-06	7.2868253426308	Up-Regulated
RFC1	1.99737779516806	9.122033474728	5.53738374289753	4.97440053668709e-08	2.24687702961512e-06	7.26351363829093	Up-Regulated
DOCK2	1.19558072751735	2.960432140654	5.5356304028537	5.0215080845571e-08	2.26091999969839e-06	7.25437384969015	Up-Regulated
SORL1	4.09091282252272	7.8700927649	5.53526231156405	5.0314526496141e-08	2.26359241473994e-06	7.25245539302777	Up-Regulated
AKT3	1.50857186546669	2.766371215668	5.52266741298597	5.38350049526991e-08	2.4047296001854e-06	7.18687993936354	Up-Regulated
TRAF3IP1	1.31915893814672	5.947461995842	5.52026780610122	5.45323696375828e-08	2.43395424672534e-06	7.17440134540251	Up-Regulated
IQSEC1	2.04610315779472	8.886044877274	5.51954350642696	5.47445825801936e-08	2.43956896374137e-06	7.17063573687379	Up-Regulated
PDGFRA	2.27473987609071	4.742105619508	5.51265523418681	5.68033146823167e-08	2.52544377261258e-06	7.13484569698382	Up-Regulated
CHD3	4.26314453636281	17.92251552692	5.51223811795799	5.69303677705528e-08	2.52700117507326e-06	7.13267971687712	Up-Regulated
DDX6	2.97887742642674	14.631245056884	5.51081825766016	5.73649291861164e-08	2.54429007602303e-06	7.12530782494568	Up-Regulated
DNAJC10	2.28013789022404	7.821530877172	5.51067114955615	5.74101368713026e-08	2.54429649755935e-06	7.12454413809528	Up-Regulated
EHF	7.54932629049611	17.485319148472	5.49835891175389	6.13190751361798e-08	2.6900825961646e-06	7.06069118934697	Up-Regulated
KIAA0232	1.68861002489872	6.92958444529	5.49632125873032	6.19904646737449e-08	2.71321211313512e-06	7.05013583594799	Up-Regulated
MED1	2.22171428959206	7.660245769658	5.49379700117623	6.28320977406134e-08	2.74579185025756e-06	7.03706460084303	Up-Regulated
VPS4B	2.81071571253608	14.075902020922	5.49266385405647	6.32135107733761e-08	2.76032330377076e-06	7.03119861162736	Up-Regulated
NSRP1	1.18074729950671	6.99726406707	5.49064149214118	6.38998285424303e-08	2.78813618186565e-06	7.02073206627136	Up-Regulated
RAD50	1.39114505893338	6.432129129832	5.48510339271057	6.58165346596009e-08	2.86291784546666e-06	6.99208762455052	Up-Regulated
SPTY2D1	1.31572174336538	7.031572557084	5.48448479608852	6.60340645458025e-08	2.87016883627448e-06	6.98888967719333	Up-Regulated
RECQL	2.29023364649072	6.874970849532	5.48287238529495	6.66043585820933e-08	2.88606960084694e-06	6.98055552923321	Up-Regulated
SLC38A2	10.0458049426482	31.944845027002	5.48264346412551	6.66857127340813e-08	2.88737885481516e-06	6.97937246898046	Up-Regulated
SF3A1	3.5931497115148	21.621964102108	5.48234592218668	6.67915976953479e-08	2.88974743101689e-06	6.97783484330212	Up-Regulated
REST	1.55180988310403	5.831030979736	5.47830388616378	6.82463039280302e-08	2.94591327681997e-06	6.9569538912527	Up-Regulated
SH3D19	2.23013897874673	9.388163289212	5.47158004306224	7.07346389948322e-08	3.04633749220993e-06	6.92224909604406	Up-Regulated
NEO1	2.92107548350406	7.74251070846	5.47010999418516	7.12902963665938e-08	3.06559133522791e-06	6.91466654147797	Up-Regulated
SOGA1	1.15643784957603	3.702807373998	5.46934101537668	7.15826462907917e-08	3.07582023761369e-06	6.91070084606176	Up-Regulated
NAV1	1.19610994561602	2.913110081612	5.46753859572767	7.22724609958866e-08	3.10309917892681e-06	6.90140753679686	Up-Regulated
SUSD1	1.3850463868267	5.625307402896	5.46591131330321	7.29007919663197e-08	3.1253239295447e-06	6.89301957095496	Up-Regulated
SP1	2.71818279046146	14.601428311982	5.46552560514027	7.3050498911036e-08	3.12936587178756e-06	6.89103172991725	Up-Regulated
COL6A3	18.7571909805843	39.803019893358	5.45545266453285	7.70676328297479e-08	3.2801164268676e-06	6.83916242130699	Up-Regulated
GRK3	1.58315280997603	4.055704078314	5.45539213542944	7.70924088920371e-08	3.2801164268676e-06	6.83885099100113	Up-Regulated
PRDM2	1.2444180317467	5.167025099442	5.45450113587035	7.74580135227252e-08	3.29319043788147e-06	6.83426703412665	Up-Regulated
PTPRK	2.92971601964273	10.07866184034	5.44789426884824	8.02220580487268e-08	3.40046367829517e-06	6.80029717664247	Up-Regulated
MYO5A	1.01536509338669	3.021742783064	5.4475639154902	8.0362750540159e-08	3.40202629107446e-06	6.79859959124687	Up-Regulated
FBXO21	1.79507397861073	8.712746256214	5.44559970433567	8.12042403206477e-08	3.43436150767348e-06	6.78850799397328	Up-Regulated
SVEP1	1.20237230309868	1.713561690212	5.44041609021966	8.34662612174571e-08	3.5221140318377e-06	6.76189146495124	Up-Regulated
ACSL3	4.54910693544545	16.118531090632	5.43706605984881	8.49605740106389e-08	3.57182350648897e-06	6.7447018871897	Up-Regulated
DAB2	3.23020827321074	9.438217896612	5.4342979034006	8.62149119337353e-08	3.61916739233504e-06	6.73050509626897	Up-Regulated
PIK3C2B	1.68068123115736	4.636288954304	5.43276239104498	8.69184361976942e-08	3.64598946965677e-06	6.72263282227992	Up-Regulated
KIAA2026	1.25409752769869	3.470612111422	5.42591078916079	9.01261558106437e-08	3.76934287646278e-06	6.68753006317077	Up-Regulated
FRYL	1.07442660754668	2.933770437924	5.4256776791573	9.02372888702974e-08	3.77119731081115e-06	6.68633646450833	Up-Regulated
SYNRG	1.16254268611203	4.888526952592	5.42296545423743	9.15401383885145e-08	3.80873084270738e-06	6.67245234314472	Up-Regulated
SEC24B	1.57778991277606	9.161173556734	5.41678570981943	9.45772399684292e-08	3.91777369468634e-06	6.64084071471141	Up-Regulated
PAN3	1.62573374339737	6.1994649177	5.40872220079259	9.86875799201101e-08	4.07309901306238e-06	6.59964111073505	Up-Regulated
FBXW11	2.49780523226941	11.030167183802	5.40734053139158	9.94090709777406e-08	4.09389902003954e-06	6.59258709867952	Up-Regulated
MAP4K5	1.81043082621605	6.603885996022	5.39903467297943	1.03855437095355e-07	4.2552843496668e-06	6.5502159120761	Up-Regulated
ADAM10	1.88763797372273	7.848635841484	5.39522474564039	1.05959028461919e-07	4.33204395799308e-06	6.53079947178701	Up-Regulated
EOGT	1.13437102270936	4.643229054296	5.39336473429088	1.07000972635835e-07	4.37147750795359e-06	6.52132476929241	Up-Regulated
DENND5A	1.66821608612006	8.17576517515	5.39228133718984	1.07612448357108e-07	4.39010581408287e-06	6.51580739740197	Up-Regulated
RALGAPB	1.46391899792004	6.55648732712	5.3907840630787	1.08463104852582e-07	4.42161398056434e-06	6.50818391390639	Up-Regulated
CRISPLD2	3.09012422873071	7.697165551972	5.38529666732465	1.11636848717705e-07	4.53462454348944e-06	6.48026052668678	Up-Regulated
LARP1	5.81631014345355	27.392431115078	5.38286540353584	1.13071664738414e-07	4.57644391598248e-06	6.467896786835	Up-Regulated
KIAA0355	1.08736067432003	4.761420215012	5.381149032645	1.14095346494759e-07	4.61126510983578e-06	6.45917149346317	Up-Regulated
CTTNBP2NL	1.34699466988004	5.937099122018	5.37274418600134	1.19239465009972e-07	4.79514204695727e-06	6.41648061613388	Up-Regulated
TANC1	1.04495580985603	4.01760600136	5.36937024628253	1.21367163460184e-07	4.87723232464444e-06	6.39936001777341	Up-Regulated
NEMF	1.03751800149069	3.489902971526	5.36798105048974	1.22253896273381e-07	4.90937214615317e-06	6.39231351558925	Up-Regulated
RREB1	1.05885804937337	4.73205395539	5.36627368985322	1.23352330451691e-07	4.94644597275064e-06	6.38365539046081	Up-Regulated
AOC3	5.76118492868807	12.190945280964	5.36334769842512	1.25257083016624e-07	5.01570224411462e-06	6.36882322113512	Up-Regulated
UBQLN2	2.63049586184545	14.62270853968	5.36301260464855	1.2547703424662e-07	5.0209488523022e-06	6.36712505404767	Up-Regulated
NFKB1	2.36372519955474	11.787758987306	5.35473491300421	1.31030945603999e-07	5.23576660987078e-06	6.3252058945567	Up-Regulated
HSP90B1	66.8218043525883	245.5267311746	5.35338281982713	1.31960508122344e-07	5.2680665204094e-06	6.31836422367095	Up-Regulated
NUP153	2.85780869853875	11.444919981488	5.35328805792372	1.32025896218262e-07	5.2680665204094e-06	6.31788478059896	Up-Regulated
TMCC1	1.24958875173337	5.826915350544	5.35244065948401	1.32612021707498e-07	5.28771706047106e-06	6.3135977470756	Up-Regulated
FAM20B	2.35668994896274	11.895667941666	5.35128707938068	1.33413985252205e-07	5.31219112928404e-06	6.30776269624969	Up-Regulated
ABHD2	12.8433157682802	24.735673643258	5.34768409861369	1.35949177535726e-07	5.40170760932062e-06	6.28954527850854	Up-Regulated
ZC3H4	1.1729676048987	7.328615874122	5.3460032336566	1.37147826904593e-07	5.44167495070992e-06	6.28105021736754	Up-Regulated
KPNA6	2.34133816065074	13.383614414248	5.34302231279464	1.39298828528067e-07	5.51926397019172e-06	6.26599055089368	Up-Regulated
ARID5B	2.46633814872006	8.144728465292	5.33806605404419	1.42947863754192e-07	5.64404149330448e-06	6.24096801587816	Up-Regulated
TEP1	1.23563260059203	4.788705851308	5.33173489150478	1.47744257256492e-07	5.81714679843709e-06	6.20903415788486	Up-Regulated
BACE1	1.3150504835627	5.223778533656	5.32483714303513	1.53147573258745e-07	6.00894032923003e-06	6.17428095980795	Up-Regulated
NUAK1	1.8548926031547	4.163173028478	5.32142991058077	1.55886856933751e-07	6.09102271926401e-06	6.15712897493092	Up-Regulated
RCOR1	2.09713011942673	8.660772765378	5.32067040215053	1.56503918560225e-07	6.11090438854002e-06	6.15330694974255	Up-Regulated
SPATA13	1.0749461695707	4.094838311362	5.31478511585965	1.6136638106497e-07	6.27905392233581e-06	6.12370730494157	Up-Regulated
SNED1	1.04718722774668	2.75915179173	5.31302080330832	1.62852396167054e-07	6.32815494837441e-06	6.11483951144111	Up-Regulated
TRAF3	1.0538478844907	4.49306964048	5.31045958203654	1.65033260067758e-07	6.40848892481822e-06	6.1019709692148	Up-Regulated
BTBD1	2.37824673478677	15.181716837866	5.30787857404664	1.6725961466454e-07	6.48156836209651e-06	6.08900861425514	Up-Regulated
KLHL42	1.31505435558403	3.878160534896	5.30120072104421	1.73155891720216e-07	6.69168706530809e-06	6.05549716734605	Up-Regulated
PSD3	1.10838757336269	2.885137011158	5.29320314062856	1.80482975475659e-07	6.92272369451848e-06	6.01541251734358	Up-Regulated
SNX1	1.88532241467209	11.517841632412	5.29124564286885	1.82321651390297e-07	6.98376035220325e-06	6.00560958330936	Up-Regulated
TPR	2.77914425627474	13.189377483606	5.27763629623179	1.95616434888058e-07	7.46263481771259e-06	5.93754503887782	Up-Regulated
CCDC88C	1.69533697253603	5.124496698794	5.27511067974433	1.98184988015977e-07	7.55551830409865e-06	5.924930886665	Up-Regulated
PLXDC2	3.19794841099205	7.297075872932	5.27289472609444	2.00465517648616e-07	7.63730336839304e-06	5.91386778638281	Up-Regulated
KTN1	3.10938449887743	12.670682793118	5.2708879670407	2.02552691581186e-07	7.70123065277129e-06	5.90385267152863	Up-Regulated
AFF4	3.41599416258408	10.881217351034	5.26722834383497	2.06413327600352e-07	7.84273411146938e-06	5.88559739875299	Up-Regulated
BAZ1B	3.68324874106945	17.549383060282	5.26467797446459	2.0914585560308e-07	7.93054677851276e-06	5.87288211350377	Up-Regulated
STK10	1.31394327803737	4.849284756856	5.26260943613131	2.11387860149136e-07	7.99408571458834e-06	5.86257312123569	Up-Regulated
USP7	2.37449824614142	15.003806239886	5.2609267450844	2.13228827060512e-07	8.05830843685649e-06	5.85418975226138	Up-Regulated
SERINC3	6.3333425338136	39.26754893268	5.2585376167474	2.15869398687059e-07	8.13631650151536e-06	5.84229094767679	Up-Regulated
NCKAP1	1.89081292940807	9.494611664592	5.25817728800307	2.16270390671789e-07	8.14599234671105e-06	5.84049678753819	Up-Regulated
ELP1	1.34691115813337	7.072478729824	5.2566320603027	2.17998199521949e-07	8.20013080826698e-06	5.83280398873783	Up-Regulated
EEA1	1.14175850570136	3.328972896796	5.25318872090935	2.21896656149481e-07	8.33566673510035e-06	5.81566886169925	Up-Regulated
USP34	1.9298122319227	4.238425555278	5.25222443336024	2.23000452158116e-07	8.37156152214056e-06	5.81087206786527	Up-Regulated
SPIN1	3.01248691630681	17.465751214334	5.25137824183476	2.2397344881203e-07	8.40250159028306e-06	5.80666338516512	Up-Regulated
SETD7	1.85653875474941	7.728166663206	5.2511976770979	2.24181603896486e-07	8.40472612058398e-06	5.80576539318012	Up-Regulated
PPM1B	1.42553957375739	7.421073327302	5.25094136682215	2.24477400448522e-07	8.41023125860917e-06	5.80449074781169	Up-Regulated
PITPNA	2.63650075270411	18.34971235624	5.24831783458276	2.27526937605054e-07	8.51318649709674e-06	5.79144697672818	Up-Regulated
PPP4R3A	3.19686082973074	14.713732301026	5.24719608302854	2.28843055954368e-07	8.54544165492034e-06	5.78587159293522	Up-Regulated
ZBED4	1.01701169407737	5.305510354342	5.24396258666935	2.32678240721973e-07	8.67717711321224e-06	5.76980628234723	Up-Regulated
ATMIN	1.64524575710141	10.78789069445	5.24058463760727	2.36751261007427e-07	8.80000852385803e-06	5.75303274061205	Up-Regulated
LDB2	1.18781164779202	3.024481701876	5.23632235257102	2.41989260687409e-07	8.9828768229269e-06	5.7318817495028	Up-Regulated
H6PD	4.24831239918141	14.886644323866	5.2308596314184	2.48866890232221e-07	9.2199957279537e-06	5.704796295915	Up-Regulated
CYFIP1	2.39956466596274	13.822612855896	5.22952867343608	2.50571060873326e-07	9.27542042156766e-06	5.6982009299895	Up-Regulated
ZNF436	1.03778140422136	4.562218645894	5.22833070427794	2.52114615911625e-07	9.31586605300148e-06	5.69226585607944	Up-Regulated
OLFML1	1.19596181620535	2.95533680469	5.22658538265621	2.54379921304834e-07	9.39342363426569e-06	5.6836212250719	Up-Regulated
SMG1	1.62800023759737	4.321415457494	5.22075472034115	2.62091600057238e-07	9.62155645697769e-06	5.65476052617286	Up-Regulated
BIRC6	2.3135742575547	5.93011814451	5.2099092986612	2.77042605114057e-07	1.01243382054012e-05	5.60115448949539	Up-Regulated
TMEM127	3.23930723995748	20.363656083872	5.2086950929655	2.78766998591447e-07	1.01770777112647e-05	5.59515921311846	Up-Regulated
PECAM1	7.03764960245087	24.661856991054	5.20626011100525	2.82256503096986e-07	1.02864937075197e-05	5.58313999283162	Up-Regulated
ARHGAP35	2.19002355188273	8.816902407064	5.20616700320427	2.82390769675627e-07	1.02864937075197e-05	5.58268050703466	Up-Regulated
ARHGEF6	1.39042255501336	4.150134264948	5.20578251525695	2.82945878001291e-07	1.03000691281953e-05	5.58078314200574	Up-Regulated
PCYOX1	5.64200812757081	22.741488694966	5.20452634014877	2.84766870966651e-07	1.03596793180722e-05	5.57458506480843	Up-Regulated
MAVS	1.97380037658407	9.43466685703	5.2028761739748	2.87176264526294e-07	1.04309508115089e-05	5.56644503964555	Up-Regulated
PTPRJ	1.92883767019738	6.356489234664	5.20244174240124	2.87813850563691e-07	1.04436104220286e-05	5.5643024379806	Up-Regulated
ITGA1	1.91341367304004	4.616635822796	5.19635714822011	2.96889177019092e-07	1.07521871864496e-05	5.53431028886074	Up-Regulated
RBM26	1.34258494917337	5.557647735608	5.1955278717277	2.98147324454874e-07	1.07908308243889e-05	5.53022506121186	Up-Regulated
TMEM164	2.73619909269874	9.9836220339	5.19476267595749	2.99312830644328e-07	1.08260741390195e-05	5.5264560303564	Up-Regulated
BCL2L11	1.54754888904271	6.656516655438	5.19183842070488	3.03807691928372e-07	1.09675742288797e-05	5.51205697335386	Up-Regulated
KLHL36	1.04778770714137	4.918025826468	5.18981888048447	3.06950009491086e-07	1.10597986508463e-05	5.50211698698956	Up-Regulated
ITPRID2	3.96868231127742	12.550297088402	5.18947023072746	3.07495670006366e-07	1.10723935103504e-05	5.50040131699174	Up-Regulated
TRRAP	2.41111109170672	8.206251519836	5.1890422536768	3.08166767527099e-07	1.10843061689947e-05	5.49829542683581	Up-Regulated
XIAP	2.08649937487474	10.64699351262	5.18277058420335	3.18165377687244e-07	1.14056732632378e-05	5.46745312719127	Up-Regulated
SLIT3	1.52043376693068	2.370468448246	5.1824502538264	3.18684408706567e-07	1.14170307106482e-05	5.46587873133965	Up-Regulated
ZC3HAV1	1.61158096449071	8.032437017744	5.17554252469079	3.30078564501643e-07	1.17729411436053e-05	5.43194909633223	Up-Regulated
SART3	1.35888996073873	7.879320329218	5.17492853141104	3.31110211007728e-07	1.17978007955809e-05	5.42893522777527	Up-Regulated
ARFGEF2	2.10673515559206	8.767084909758	5.17238018319839	3.35425476552971e-07	1.19334957981457e-05	5.41642974920037	Up-Regulated
KDM4A	1.85610317741874	10.599891600368	5.17010510084209	3.39323973853033e-07	1.20569986706835e-05	5.40526993773637	Up-Regulated
CCDC186	1.44404898375203	5.352867380534	5.16578680250022	3.46844658080373e-07	1.23010026632387e-05	5.38409980001511	Up-Regulated
KDM6A	1.37870956714403	5.060441206006	5.16274992604729	3.52230024845431e-07	1.24685012117855e-05	5.3692212533441	Up-Regulated
ATP11B	2.27557111945871	7.292383011434	5.15892947123536	3.59119993259365e-07	1.26805965850012e-05	5.35051488954289	Up-Regulated
FBN1	4.04102838422674	8.144018522018	5.15731629552372	3.6206827780499e-07	1.27687301893489e-05	5.34261991836488	Up-Regulated
UBE3A	1.29019090275203	6.413016611352	5.15581479860828	3.6483350029516e-07	1.28501960450187e-05	5.33527350267873	Up-Regulated
TRPM7	1.16571892588802	3.532779343136	5.15330281026062	3.69505461164564e-07	1.30053622041897e-05	5.32298732503762	Up-Regulated
PDCD4	3.54576716329609	14.460192082576	5.15184723573714	3.72239081052984e-07	1.30784012167595e-05	5.31587054734647	Up-Regulated
PICALM	6.85257901810688	35.67942323558	5.14865351233195	3.78305775804114e-07	1.32667841041466e-05	5.30026172503788	Up-Regulated
VGLL4	1.06797611075737	5.680340633348	5.14534894049379	3.84683745509127e-07	1.34486866595609e-05	5.28412030595358	Up-Regulated
NEXN	1.16754917238402	2.862718812104	5.14511559150703	3.85138032393574e-07	1.34562366627312e-05	5.28298084813613	Up-Regulated
KIAA1109	1.62390115462135	3.617683535046	5.14468096682551	3.85985550119389e-07	1.34691780873244e-05	5.28085867224072	Up-Regulated
CDK14	1.29539954677869	3.369406437324	5.14190759019862	3.91436296603739e-07	1.3617304215985e-05	5.26732068465592	Up-Regulated
RBFOX2	1.90389140930138	8.65577463252	5.13930016860489	3.96628776156028e-07	1.37724829831153e-05	5.25459877707195	Up-Regulated
ZFYVE9	1.11547482728269	3.558177879606	5.13680533490638	4.01659416357848e-07	1.38958898939831e-05	5.24243163012422	Up-Regulated
ZMYM4	1.82267352545873	9.42420289039	5.13588317800308	4.03534460818631e-07	1.39522101606128e-05	5.23793567360106	Up-Regulated
ARMCX3	2.89583652084812	15.577527597684	5.13559240719082	4.04127446997692e-07	1.39641614350898e-05	5.23651817715783	Up-Regulated
UTRN	3.44722039902138	8.240955401098	5.13212009474126	4.11274230026235e-07	1.41764067774794e-05	5.21959636552125	Up-Regulated
BICC1	1.70008732165603	3.139207610578	5.11953038143085	4.38226617344704e-07	1.50228980217968e-05	5.15832855930031	Up-Regulated
PHACTR4	1.42834465431739	8.504409199434	5.11826410648406	4.41030210388297e-07	1.51098341679209e-05	5.15217372944903	Up-Regulated
ECM2	1.09172713896802	2.513320580026	5.11363371129335	4.51430638037297e-07	1.54474092449841e-05	5.12967899228933	Up-Regulated
RASA3	1.65407823151471	5.032894292828	5.11188717180486	4.55414885747971e-07	1.55554627127745e-05	5.12119895830437	Up-Regulated
SMARCA5	2.55303783365075	14.53098982295	5.11116096416703	4.57081523184504e-07	1.55935225864171e-05	5.11767374456202	Up-Regulated
ANTXR1	10.1283440969575	21.632301447846	5.10664046583221	4.67589477987582e-07	1.59231420486471e-05	5.09574012732467	Up-Regulated
RBBP6	1.10322359966938	6.038994430864	5.10586810726879	4.69408056989741e-07	1.59754359889679e-05	5.09199436399822	Up-Regulated
BICRAL	1.08274656080536	4.73222363622	5.10207064693608	4.7844946350535e-07	1.62560264916953e-05	5.07358496548539	Up-Regulated
TMEM184C	1.32796198587204	7.984921372852	5.10029786578699	4.82727756101819e-07	1.63892314114641e-05	5.0649950670853	Up-Regulated
NAA30	1.26519474173336	4.005895617684	5.09659359668024	4.91787133351301e-07	1.66667426987682e-05	5.04705494433999	Up-Regulated
DOCK8	1.36795826653069	3.79846031169	5.08846062903119	5.12258195720001e-07	1.72878720792271e-05	5.00770740799653	Up-Regulated
PER2	1.7356883485707	5.96119581146	5.08346127971453	5.25248263533333e-07	1.76945359232431e-05	4.98354850765578	Up-Regulated
MAP3K7	1.22315462945071	6.471722782224	5.08314000208318	5.26093862275703e-07	1.77050022280956e-05	4.9819966945518	Up-Regulated
MYH9	38.8078277181076	156.3278347909	5.07750825187437	5.41132144599584e-07	1.81754086949655e-05	4.95480895793577	Up-Regulated
PHF2	1.7543861148134	9.371589078278	5.07368373916722	5.51580743126838e-07	1.84933493691712e-05	4.93636129775298	Up-Regulated
CHD4	6.89561925737353	36.480927113166	5.07243219484622	5.55042144371927e-07	1.85763097293322e-05	4.93032715483149	Up-Regulated
ATF6	2.17245428906408	12.236623373414	5.05821778266015	5.95858868420941e-07	1.97898750411263e-05	4.86188859792752	Up-Regulated
DENND6A	1.07129917674136	5.415238695444	5.05587323745594	6.02864250871203e-07	1.99872686250376e-05	4.85061688895502	Up-Regulated
RIN2	2.73782544065077	13.795638015664	5.0527109741016	6.12439172768704e-07	2.02690082846974e-05	4.83542136076244	Up-Regulated
JAK2	1.25304956509869	3.40883223308	5.05190466775765	6.14903987764429e-07	2.03386608395826e-05	4.8315482138198	Up-Regulated
ZC3H7A	1.51130926810672	8.012190680656	5.05059205203875	6.1893707779024e-07	2.04557326116378e-05	4.82524416870377	Up-Regulated
NFX1	1.43757734500539	7.912482700306	5.05048735375545	6.19259868444604e-07	2.04557326116378e-05	4.82474140225387	Up-Regulated
RERE	2.64706777229341	11.88080039274	5.04624513747272	6.32476624639301e-07	2.08587983082708e-05	4.80437797670043	Up-Regulated
NPR3	1.09023179010135	2.136473571312	5.04592363754063	6.33489308442409e-07	2.08799999089124e-05	4.8028353468969	Up-Regulated
MAP4	2.87098332635741	16.304412679768	5.04561905543413	6.34450149013497e-07	2.08974377914157e-05	4.80137397449728	Up-Regulated
CBX5	2.7935514289014	8.898385080052	5.04552136962183	6.34758608814544e-07	2.08974377914157e-05	4.80090529885659	Up-Regulated
ANKRD52	1.86421142173071	7.710684040762	5.04186365595965	6.4641338548329e-07	2.11949332825387e-05	4.78336226567771	Up-Regulated
XPC	1.49140935018939	7.33337830509	5.04063392709976	6.50377998892016e-07	2.13122415527813e-05	4.77746685097121	Up-Regulated
TNPO1	2.79454892003741	10.54128207386	5.03713458502518	6.61788816225022e-07	2.16109070866865e-05	4.76069783977468	Up-Regulated
TBC1D9	2.07406488248539	8.667983946776	5.03473291831906	6.69732006640699e-07	2.18178609309002e-05	4.74919502491583	Up-Regulated
FAT1	5.35683485549073	11.12923548913	5.03445942435012	6.70642374054169e-07	2.18242876550273e-05	4.74788543604006	Up-Regulated
ESF1	1.56122707196004	6.426059722906	5.03270445414422	6.76512592218923e-07	2.1989969757785e-05	4.73948352728081	Up-Regulated
UNC5B	2.36150572771471	6.888649759354	5.03096647029736	6.82374920437792e-07	2.21550145962267e-05	4.73116554767207	Up-Regulated
KLF4	4.8574016394854	9.624748688102	5.0304912889046	6.83986264919738e-07	2.21945681055364e-05	4.7288917842259	Up-Regulated
DENND4C	1.75031984387204	5.60458329472	5.03035268798197	6.84456954269444e-07	2.21970844888036e-05	4.72822860937533	Up-Regulated
RIF1	1.16836970772803	3.56807521582	5.02812936316871	6.92050299994107e-07	2.24047316444766e-05	4.71759274602716	Up-Regulated
CDH5	3.1590699135414	8.066258261092	5.02800341347922	6.92482885264316e-07	2.24058889311797e-05	4.71699035941496	Up-Regulated
FLT1	1.48420421192803	4.753740787538	5.02694918047399	6.9611400377924e-07	2.2484721262803e-05	4.71194875483647	Up-Regulated
UBE2G1	1.9561658684854	10.460686845084	5.0264420964594	6.97867112146195e-07	2.25284591302952e-05	4.70952409300766	Up-Regulated
TMX3	1.84785642399738	6.712775909022	5.02162833237417	7.14723333576144e-07	2.30462559320632e-05	4.68651770870552	Up-Regulated
USO1	4.41525795712813	24.987608555174	5.0206693464203	7.18128069972698e-07	2.3129622908573e-05	4.68193681361009	Up-Regulated
TAB2	3.07962859458945	16.345001432606	5.01747137646843	7.29595640142343e-07	2.34721934120096e-05	4.66666642749695	Up-Regulated
SEC24C	2.52767788272805	12.706693491182	5.01280871324292	7.46633070228753e-07	2.40066342700374e-05	4.64441784935362	Up-Regulated
UBXN7	1.3383279850747	4.467459667174	5.00950199131787	7.58948198351355e-07	2.431950864195e-05	4.62865067331351	Up-Regulated
NHSL1	1.34465175316802	2.997609158812	5.00904660721487	7.60659471831954e-07	2.4360518683553e-05	4.62648003865828	Up-Regulated
SBNO1	1.2062368797867	4.941797837696	5.0069774725363	7.68482075065027e-07	2.45692335448734e-05	4.61661954422038	Up-Regulated
SIK2	1.77986961219204	6.211043286912	4.99719754916608	8.06520322331071e-07	2.57125600898558e-05	4.57006301296235	Up-Regulated
ANKRD12	1.50463794167736	4.197676377618	4.98738881691186	8.46494598941687e-07	2.69109974948461e-05	4.52345202900663	Up-Regulated
PPP1R12A	1.3243382707707	5.394259711974	4.98725340838602	8.47059611888514e-07	2.69138057100942e-05	4.52280914895188	Up-Regulated
ECPAS	2.68154968725077	14.52697778175	4.98597402973042	8.5241602820566e-07	2.70535477057447e-05	4.51673581294575	Up-Regulated
CPT1A	3.10712840226675	10.999308003068	4.9839504142586	8.60955227073621e-07	2.72952595677777e-05	4.50713239024419	Up-Regulated
SESTD1	1.59140956121603	5.084572402976	4.98382614310836	8.61482307252439e-07	2.72952595677777e-05	4.50654275462897	Up-Regulated
APPL2	1.76332895026404	7.632028906426	4.982868617937	8.65553993339726e-07	2.7408886157013e-05	4.50199998264292	Up-Regulated
DCAF5	1.56396418847206	8.604345560338	4.9806974027421	8.74855631725707e-07	2.76569002367666e-05	4.49170204576863	Up-Regulated
THBS1	21.9107388009763	42.908760081692	4.97895577951613	8.82386578184258e-07	2.7848199324126e-05	4.48344457216711	Up-Regulated
PHACTR2	1.43292743902135	3.54657340417	4.96967483619995	9.23586039839409e-07	2.90510258470044e-05	4.43948536661278	Up-Regulated
WDFY3	1.22182065660003	3.48808312141	4.96831360804253	9.29782811327683e-07	2.92133930497342e-05	4.43304415048179	Up-Regulated
LAMA4	2.57473659291471	6.101414168726	4.96592118365837	9.40771361782528e-07	2.95422090420486e-05	4.42172727280279	Up-Regulated
PRDM4	1.28654513786939	7.606991214602	4.96142876041179	9.6174511648056e-07	3.01365329982699e-05	4.40049011317522	Up-Regulated
PPFIBP1	1.6757487053867	4.155076405936	4.96057237012097	9.65794258200128e-07	3.02304559808424e-05	4.39644365048921	Up-Regulated
SETD2	1.54572441323471	7.198072135822	4.95988338989085	9.69063803906852e-07	3.03126379126785e-05	4.39318866318128	Up-Regulated
MCM3AP	1.74490225858672	9.280441624276	4.95902203166598	9.73166401848409e-07	3.03904580833866e-05	4.38911987698104	Up-Regulated
ABCA1	2.5446941009467	5.555835863374	4.9579326971399	9.78378857841378e-07	3.05240150339424e-05	4.38397511878392	Up-Regulated
STRN	1.41923526458671	5.563327251904	4.95757158621927	9.80112711890932e-07	3.0556677982371e-05	4.38226987378524	Up-Regulated
MORC3	1.16132464682671	5.228637084736	4.95521660047454	9.9149302414075e-07	3.08433540694275e-05	4.37115187371881	Up-Regulated
PI4KA	1.74955976772006	7.363297153686	4.95283534869898	1.00312994204544e-06	3.11557609565273e-05	4.35991473624491	Up-Regulated
MAN2B2	1.98174040564007	9.80962066003	4.95270282879331	1.00378141101692e-06	3.11557609565273e-05	4.35928951796914	Up-Regulated
KLF9	3.7029616027254	10.986144419628	4.95183620152903	1.00805183914924e-06	3.12037362336652e-05	4.35520121374567	Up-Regulated
ZCCHC24	1.54468252934139	6.094178712718	4.95099806998277	1.01219853212316e-06	3.13149267518937e-05	4.35124795430559	Up-Regulated
CREB3L2	5.16097252829078	19.832375652594	4.94915426182041	1.02137889921695e-06	3.15470864489541e-05	4.34255330072429	Up-Regulated
CCDC50	1.57953449856271	6.022183584378	4.94657353481557	1.03436350832069e-06	3.19306714288107e-05	4.33038856407786	Up-Regulated
KIF2A	1.97702932461872	6.686774559944	4.94635390078156	1.035475898521e-06	3.19475435554068e-05	4.32935354369335	Up-Regulated
TMED8	1.1241478572427	4.374829369372	4.94529518416655	1.04085424838107e-06	3.20959430463374e-05	4.32436494997103	Up-Regulated
KDM2A	2.8018707842161	16.888825782186	4.94027513328779	1.06672568471045e-06	3.27678590152385e-05	4.30072401887336	Up-Regulated
BPTF	1.67199883668272	6.171221931064	4.9390901886255	1.07292239074173e-06	3.28888506792051e-05	4.29514693237513	Up-Regulated
UBP1	1.25383741181605	7.663627483118	4.93646393259913	1.08678057707757e-06	3.32578418224264e-05	4.28279046076314	Up-Regulated
EPAS1	16.709716971467	54.294718436184	4.93225183557324	1.10936838128125e-06	3.38573233381192e-05	4.26298508630691	Up-Regulated
FNDC3B	3.48460148208807	11.277004635182	4.93066071582315	1.11801828721388e-06	3.4084465720509e-05	4.25550759450893	Up-Regulated
MMRN2	1.4126944859067	4.454566210158	4.92891968858292	1.12755772571504e-06	3.43567386678881e-05	4.24732811667261	Up-Regulated
PARP4	3.81725234292811	18.139513196388	4.92765588553491	1.13453151645283e-06	3.45171526429189e-05	4.2413923151285	Up-Regulated
ZNF638	1.97238392499472	8.53416590525	4.92468925620092	1.1510656060887e-06	3.49222542640376e-05	4.22746414113683	Up-Regulated
SENP6	1.42838898817604	6.097117443692	4.92426881018424	1.15342763532175e-06	3.49751222974767e-05	4.22549078392008	Up-Regulated
KIAA1147	2.39474064808539	8.183088017664	4.92258824360373	1.16291571468427e-06	3.52438895605109e-05	4.21760459546153	Up-Regulated
CDK13	1.33896881525605	7.051733436434	4.92247820024006	1.16353961390681e-06	3.52438895605109e-05	4.21708829365181	Up-Regulated
TSPAN18	1.20774109534668	2.989318861214	4.91916130154579	1.18249736223259e-06	3.56654101886047e-05	4.20153097139878	Up-Regulated
CLCN3	2.37490606101607	10.566609194226	4.91343463897257	1.21593186303634e-06	3.65757745971736e-05	4.17469347319927	Up-Regulated
CREBL2	3.36602407026946	18.637159523814	4.91265148173921	1.22057454965286e-06	3.66652606551044e-05	4.17102548074527	Up-Regulated
SUPT6H	2.47450974560276	14.79782048657	4.91118576603269	1.229309561187e-06	3.68995465891437e-05	4.16416208550657	Up-Regulated
VCP	10.1226749766137	64.84655237766	4.90987178289525	1.2371915650192e-06	3.70770026287414e-05	4.15801077667965	Up-Regulated
C6orf89	2.53127854855746	17.259936358442	4.90068212568026	1.29369531486705e-06	3.85656447585577e-05	4.11503187981856	Up-Regulated
PBX1	1.12690551233336	2.786929284178	4.89168586267563	1.3514170128743e-06	3.99698040669963e-05	4.07302827450907	Up-Regulated
ARHGAP5	3.24243103658674	9.866903814048	4.89075508817525	1.35752891679191e-06	4.01295498277424e-05	4.06868648345989	Up-Regulated
GNPTAB	1.81116324986138	8.592230437372	4.89046971416767	1.35940815177745e-06	4.01640730808512e-05	4.06735544740452	Up-Regulated
MSRB3	1.58515986374936	4.227643235436	4.88865805314173	1.37139690243101e-06	4.04970923159818e-05	4.0589071776134	Up-Regulated
CPSF7	2.3167006027281	15.808701680382	4.88653916717209	1.38554814420831e-06	4.08295583351488e-05	4.04902984126238	Up-Regulated
KIF1B	1.11603116370137	4.44819609548	4.88589515223862	1.38987711685335e-06	4.09357599867798e-05	4.04602849098257	Up-Regulated
SLAIN2	1.58058900128807	9.952740482926	4.88500676366618	1.3958701490524e-06	4.10694239112285e-05	4.04188885794694	Up-Regulated
FAM49A	1.17105588231202	3.417758952406	4.8837513696483	1.40438149938022e-06	4.12477357547737e-05	4.03604025190442	Up-Regulated
ITGA8	1.19171104205601	2.404171411726	4.875873692495	1.45894451987916e-06	4.27026783498691e-05	3.99937105237404	Up-Regulated
USP22	6.18003210636552	29.325209664958	4.87415763769297	1.47109872259872e-06	4.30138296098633e-05	3.9913902545884	Up-Regulated
KIAA0040	2.21362827039473	10.42741954622	4.86229297305866	1.55784357556632e-06	4.52223167712341e-05	3.93628152298043	Up-Regulated
ITSN2	1.35562200131204	6.259903114752	4.85632475820009	1.6033224773179e-06	4.6423174559921e-05	3.9086066531062	Up-Regulated
BAZ2A	2.91022361405611	14.02444348451	4.85587637916328	1.60679042862541e-06	4.64997408460376e-05	3.90652874847933	Up-Regulated
HCFC1	2.44654594105342	13.608230931966	4.85542276891517	1.61030619901366e-06	4.65537625716899e-05	3.90442677861236	Up-Regulated
PRR14L	1.06388819303202	4.237477573894	4.85488256909867	1.6145027703154e-06	4.66511980116572e-05	3.90192379711485	Up-Regulated
TMTC2	1.13687659866935	3.39886805149	4.85414321146741	1.62026360525816e-06	4.67937101874583e-05	3.89849844110462	Up-Regulated
CAMSAP1	1.0978519409947	4.80605997105	4.85352758270946	1.62507550115129e-06	4.69086850053696e-05	3.89564666827265	Up-Regulated
POLR1A	1.00650380574136	4.862685167194	4.85341239233895	1.62597738441277e-06	4.69107353609246e-05	3.89511310925247	Up-Regulated
NHLRC3	1.17182011032804	5.277730837618	4.84836073836245	1.66600743521287e-06	4.78943206718706e-05	3.87172529886214	Up-Regulated
CCSER2	2.05200130509605	7.188371524422	4.84667455749929	1.67957922249291e-06	4.823536240141e-05	3.86392366319178	Up-Regulated
EPS15	2.02281939533606	10.696598592166	4.84475200048942	1.69518360961339e-06	4.86340252959256e-05	3.85503137270973	Up-Regulated
BICD2	1.36613701144537	6.287310721176	4.84273052452425	1.7117415669556e-06	4.90389872504987e-05	3.84568502012782	Up-Regulated
IPO8	2.43394655121872	8.992916936286	4.8410638313925	1.72551064823007e-06	4.93536254861792e-05	3.83798168571164	Up-Regulated
PLEKHA2	1.76758219810938	6.720044391262	4.8380150401407	1.75097443793013e-06	5.00312589777191e-05	3.8238966384201	Up-Regulated
FMO2	2.58330690060804	5.391696689392	4.83717292024214	1.75807150014134e-06	5.0183253270718e-05	3.82000756948652	Up-Regulated
FERMT2	1.46409903078671	5.721368108682	4.83699854663162	1.75954451489208e-06	5.01999205938969e-05	3.81920235617798	Up-Regulated
TBC1D8	2.33071492143205	6.895074931626	4.83549804625619	1.7722691942902e-06	5.05054185286285e-05	3.81227451606264	Up-Regulated
CYLD	1.1702840907467	4.418082367588	4.83445800052128	1.78114108096666e-06	5.06624718249162e-05	3.80747375213235	Up-Regulated
NFATC3	1.09408673345869	3.20065374331	4.83029029526034	1.81712417173701e-06	5.16079717607863e-05	3.78824540468176	Up-Regulated
PDCD6IP	2.16237705934945	15.781720678664	4.82677731383469	1.84799775371611e-06	5.24320608907362e-05	3.77204945190899	Up-Regulated
LRRC32	2.66737418374939	7.856119895524	4.82282140754442	1.88336912921538e-06	5.3381980122806e-05	3.75382431877649	Up-Regulated
IBTK	1.80210733286139	8.395647467758	4.8218776192565	1.89190382587695e-06	5.35701012602e-05	3.74947823141986	Up-Regulated
JCAD	1.94046212819736	5.01270849414	4.82158113395524	1.89459263307809e-06	5.36193456923419e-05	3.74811309461835	Up-Regulated
APPL1	1.50916943928272	7.804392068238	4.82032579024541	1.90601812976346e-06	5.38347621933841e-05	3.74233383759044	Up-Regulated
STAG2	2.46378966272809	14.110118558942	4.82003625591946	1.90866273068318e-06	5.38825032185515e-05	3.74100109571525	Up-Regulated
RBM25	2.05411517298406	9.281525265722	4.81905385025766	1.91766238384592e-06	5.41095131705771e-05	3.73647957365939	Up-Regulated
PDZD8	1.48729611009337	5.090460455418	4.8151696924082	1.95364659290177e-06	5.50698154177868e-05	3.71861095765259	Up-Regulated
UBN1	1.54277047390407	9.126443090668	4.81415749531677	1.96313028674637e-06	5.53095304989955e-05	3.71395661835399	Up-Regulated
PJA1	2.17487723433606	10.248671930096	4.80639778949847	2.03732223797893e-06	5.7114821687452e-05	3.67830513246484	Up-Regulated
PHF3	1.91171339567472	8.009066017868	4.80513569569622	2.04964197234576e-06	5.74316800995601e-05	3.67251147546929	Up-Regulated
ASXL1	1.6140592175094	8.953811261228	4.80144840869673	2.08604739187258e-06	5.83359691889637e-05	3.65559288240439	Up-Regulated
JARID2	1.2298725889227	4.926908769444	4.80085020647951	2.092012002001e-06	5.84738067549399e-05	3.6528492323063	Up-Regulated
RASA1	2.8322115914854	8.826812471182	4.79980280188933	2.10249515076264e-06	5.85927831723639e-05	3.6480460691353	Up-Regulated
PALLD	4.97718682968279	15.523311808982	4.79741016494763	2.12663249353367e-06	5.92362097767165e-05	3.63707755460856	Up-Regulated
SF3B1	4.61363098072025	34.74949239634	4.79674923843192	2.13334695013461e-06	5.93939359721647e-05	3.63404856196697	Up-Regulated
SEL1L3	7.40739871547749	29.953585426072	4.79609547670788	2.14000870677227e-06	5.95207052182606e-05	3.6310527794423	Up-Regulated
FAM13B	1.10056815164802	3.827617207136	4.79565613410093	2.14449681071163e-06	5.96161666319986e-05	3.62903975521106	Up-Regulated
DOCK1	2.83943554761875	10.675151761786	4.7935530044709	2.16610721580611e-06	6.0144105433785e-05	3.61940575240639	Up-Regulated
NEDD1	1.13536545846403	5.416488424232	4.79338223043185	2.1678711584825e-06	6.01475053951256e-05	3.61862364088542	Up-Regulated
PANK3	1.89515897776805	6.376579315646	4.77922717781299	2.31899064414265e-06	6.41511664668976e-05	3.55388461934261	Up-Regulated
GOPC	1.48647686821605	8.51952752089	4.77911956331451	2.32017749940872e-06	6.41525669902624e-05	3.55339310648317	Up-Regulated
PLEKHG1	1.30061003393069	3.989456366424	4.7782843789035	2.32940846194374e-06	6.43762756582503e-05	3.54957887187691	Up-Regulated
ARID1A	3.05155630811478	15.815590957814	4.77388616699656	2.37860667591517e-06	6.56067518355926e-05	3.52950254865525	Up-Regulated
WASHC4	1.94817116274939	7.850201748846	4.77269934060489	2.39205296139393e-06	6.59139591279955e-05	3.52408798451487	Up-Regulated
LBR	3.60227456910142	15.111706006498	4.76715555688651	2.45583738357923e-06	6.75068327722819e-05	3.49881228919236	Up-Regulated
TMEM181	3.50341520121608	12.585170719912	4.76496829444641	2.48145097178551e-06	6.81445541429871e-05	3.48884730907589	Up-Regulated
GNAQ	3.05763331900008	13.890329216506	4.76462088829134	2.48554281476385e-06	6.82237398465639e-05	3.48726494051862	Up-Regulated
ASCC3	1.4100344167387	5.120001049138	4.75263509812105	2.63076129855838e-06	7.19299824106077e-05	3.43273645713719	Up-Regulated
USP16	1.31422323385872	8.388825023114	4.75205898030339	2.63794335252645e-06	7.20914422202304e-05	3.43011860932967	Up-Regulated
HPS5	1.1037432102027	4.958978124356	4.7504565235389	2.65801945089675e-06	7.25347685921128e-05	3.42283865754582	Up-Regulated
JRKL	1.13146141313337	5.61475163217	4.7491767522465	2.67415839615625e-06	7.29047113497722e-05	3.41702627430172	Up-Regulated
SLCO2B1	3.33749987853073	9.354348325322	4.74877314039311	2.67926780240473e-06	7.29735356447532e-05	3.41519347248627	Up-Regulated
UBXN4	4.89543663869354	34.59153403902	4.74821594659723	2.68633687794058e-06	7.30955501038088e-05	3.41266348866362	Up-Regulated
CUL4B	1.95922059290674	11.619745644624	4.74576441453161	2.71765311622242e-06	7.37699099014587e-05	3.40153532824756	Up-Regulated
CHD6	1.3256177334587	5.042591739126	4.74433299192051	2.73610050206408e-06	7.41636920053001e-05	3.39504014487662	Up-Regulated
DHX9	5.44823472040022	35.3460588227	4.74016648975055	2.79048464588805e-06	7.54205617958282e-05	3.37614452714396	Up-Regulated
ZNF532	1.3908181296027	5.62821322945	4.73741042859503	2.82702883260638e-06	7.62986973794402e-05	3.36365377287217	Up-Regulated
DDX24	2.57758172200012	17.263647840364	4.73603705307342	2.84541072055489e-06	7.67581149991637e-05	3.35743197058859	Up-Regulated
LTN1	1.1582073044907	4.320561940368	4.73128023872439	2.90997145076265e-06	7.82217000473152e-05	3.33589491905118	Up-Regulated
CELF2	2.72012283795205	8.168482217248	4.72983556483974	2.92985644160668e-06	7.86229204132865e-05	3.32935789880205	Up-Regulated
COL4A5	1.27429343125601	2.054335694162	4.72931881148557	2.93700091414253e-06	7.87397951630585e-05	3.32702007904745	Up-Regulated
PHF10	2.40441723379742	11.596478644388	4.72655385334993	2.97551411507677e-06	7.95553608810544e-05	3.31451522709806	Up-Regulated
SHANK3	1.01656254650668	3.426000195168	4.72635846795048	2.97825395177365e-06	7.95812571562196e-05	3.313631826239	Up-Regulated
ITFG1	1.77996596692275	9.923169860488	4.72593911689606	2.98414259732982e-06	7.97008870330364e-05	3.31173591659855	Up-Regulated
ARHGAP31	1.4117803795547	4.308916199938	4.72383112900456	3.01391366863665e-06	8.03819459824722e-05	3.30220791424971	Up-Regulated
FMNL2	3.3620559420534	11.557689163956	4.71868180084746	3.08784411231537e-06	8.21209450897022e-05	3.27894954254098	Up-Regulated
AGGF1	1.19400628936804	7.46953929217	4.71824510910186	3.09419346671803e-06	8.22123563879373e-05	3.2769781696748	Up-Regulated
MIB1	1.92726153147205	6.751964299876	4.71156627931976	3.19288073370448e-06	8.45559282859703e-05	3.24684848144265	Up-Regulated
DHX38	1.67061651565608	9.662398423566	4.70989974759595	3.21797370050632e-06	8.51405872091319e-05	3.2393364702328	Up-Regulated
ATE1	1.18665439422137	5.517955192202	4.70807439122788	3.24567577199808e-06	8.57931178664716e-05	3.23111133458883	Up-Regulated
TGM2	24.0368086889924	65.692154750056	4.70497705627043	3.29320740524084e-06	8.68462322780492e-05	3.21716128030504	Up-Regulated
LMOD1	1.79226053566403	4.599109778836	4.70414121242269	3.30614853684115e-06	8.71468032393034e-05	3.21339817085372	Up-Regulated
STAT5B	1.51275500833073	9.965882365	4.70092956380914	3.35633016156873e-06	8.82635105972669e-05	3.19894447921387	Up-Regulated
ARHGAP26	1.6111126327707	3.963948989786	4.69960248936206	3.37727874577036e-06	8.86492493095956e-05	3.19297475503789	Up-Regulated
MYO1B	3.59190765973877	17.029317280828	4.6937344322037	3.47142626240148e-06	9.09513680749187e-05	3.1665963184696	Up-Regulated
FAM102B	1.03424659782935	2.573539423092	4.69180876243238	3.5028682230879e-06	9.16475638293634e-05	3.15794650669812	Up-Regulated
PHF20	1.16846522102937	6.302266248684	4.6890884504548	3.54775205330502e-06	9.27788923953934e-05	3.14573282052001	Up-Regulated
S1PR1	2.74177001922139	7.875240207472	4.68678963616525	3.58611208213398e-06	9.36952680561624e-05	3.13541663374114	Up-Regulated
NID1	6.4615611951281	15.84867387869	4.68264121199643	3.65634794803556e-06	9.53538390272684e-05	3.11681183399581	Up-Regulated
TMEM47	2.02579563689337	5.047389084774	4.68123620464428	3.68043421684339e-06	9.59376714299144e-05	3.11051409416646	Up-Regulated
SLFN5	3.35883171297875	11.876078790294	4.67722449759557	3.75005024979117e-06	9.73031190962589e-05	3.09254172862181	Up-Regulated
SEC24A	1.80446310360538	8.122431556128	4.67660964275808	3.76083123194765e-06	9.74932471014674e-05	3.08978843845246	Up-Regulated
RIPOR1	2.02968216161607	8.5900517705	4.67478869832177	3.7929351229532e-06	9.82803625411016e-05	3.08163628197075	Up-Regulated
CREB1	1.07501414384804	5.342287522454	4.66545830844108	3.96161065285552e-06	0.000102369107126259	3.03991083458944	Up-Regulated
JMJD1C	1.98865858513605	6.38987287514	4.66376153685812	3.99305017637391e-06	0.000103087154096135	3.03233108860615	Up-Regulated
SLC12A4	1.3173294166027	6.271472226484	4.66312264832468	4.00495020330874e-06	0.000103347117654943	3.02947772749319	Up-Regulated
LPCAT3	1.06769805001336	4.42723256275	4.66199148536441	4.02610306517528e-06	0.00010375070979592	3.02442668175976	Up-Regulated
PAPOLA	3.62503457717876	16.777192127636	4.65962002322167	4.07079878651377e-06	0.000104711330426129	3.01384090257073	Up-Regulated
MBTPS1	2.45063888734409	15.885845566668	4.65918280523511	4.07909108400899e-06	0.000104876849587537	3.0118897791797	Up-Regulated
ACTN1	6.3770188580908	20.798979974048	4.65906709518741	4.08128836204842e-06	0.000104885581342565	3.01137344107616	Up-Regulated
ZNF146	5.64864624747751	25.383004288136	4.65806939375294	4.10028148718119e-06	0.000105325747519444	3.0069218409556	Up-Regulated
ST5	1.21594833868803	5.45739383972	4.65648226939483	4.13067057884127e-06	0.000106009905250889	2.99984212094674	Up-Regulated
LIMK2	2.75358175000008	10.139410177124	4.65483608358615	4.16241920941294e-06	0.000106776170369225	2.99250128020983	Up-Regulated
FBXL14	1.3847803600747	5.595462839768	4.65411679541139	4.17636503990306e-06	0.000106932657196036	2.98929450332714	Up-Regulated
WDR11	1.04783222510137	5.817723437946	4.65403318164365	4.17798908581952e-06	0.000106932657196036	2.98892176050748	Up-Regulated
VPS54	1.7064223896374	9.319549788452	4.65294958029527	4.19909106231025e-06	0.000107424050960172	2.98409171621035	Up-Regulated
CNOT6	1.60254108697072	8.411775591892	4.64909544124826	4.27497955397984e-06	0.000109046368758597	2.96692063223198	Up-Regulated
HNRNPH2	5.6781106340803	45.01397327732	4.64904279532706	4.27602522859203e-06	0.000109046368758597	2.96668617273073	Up-Regulated
M6PR	4.30405030215744	22.060916265778	4.64446243401562	4.36794936170472e-06	0.000111039526749757	2.94629677398762	Up-Regulated
ZBTB44	1.45232106290404	5.450765931202	4.64326998194633	4.39219070487416e-06	0.000111555321362078	2.94099161727729	Up-Regulated
CLIC4	11.1352628880776	42.861858306538	4.64195169967148	4.41914051221938e-06	0.000112138917959739	2.93512810225853	Up-Regulated
JAZF1	1.00996356791736	3.49557604509	4.63863565761393	4.48763517936295e-06	0.000113621690521081	2.92038561181297	Up-Regulated
BCOR	1.3878324808427	6.312192547016	4.63850493846136	4.4903560476333e-06	0.000113639620262404	2.91980465731744	Up-Regulated
LAMC1	9.35844459417883	31.80418875349	4.63690103385352	4.52387001338262e-06	0.000114385232792475	2.9126776541221	Up-Regulated
RAB3GAP2	1.03654608321604	5.758472998252	4.63409759604763	4.58302651720884e-06	0.000115777297623324	2.90022591406988	Up-Regulated
CD84	1.41319475921069	3.3140798932	4.6326743844589	4.61334203705403e-06	0.000116491012859619	2.89390722541626	Up-Regulated
MINDY2	1.04351727227202	3.4187335871	4.63255685486769	4.61585410349178e-06	0.000116502341768998	2.89338550422752	Up-Regulated
GRIK1-AS2	1.95186669733871	7.26523100918	4.63201501395813	4.62745236660293e-06	0.00011674289011205	2.89098039562831	Up-Regulated
NID2	1.20092775720802	2.437456714866	4.63009109488762	4.66886105888362e-06	0.000117577414917765	2.88244264117312	Up-Regulated
CASK	1.37547027850404	5.989602100734	4.62979053726373	4.67536205623965e-06	0.000117688638902072	2.88110915376182	Up-Regulated
SOS2	1.52596561272538	6.942884280168	4.62866677897022	4.69974584225373e-06	0.000118144412288285	2.87612406612798	Up-Regulated
MED14	1.58639698388004	7.58414129487	4.62771631963205	4.7204646401505e-06	0.000118612440608606	2.87190861399199	Up-Regulated
KIAA0513	1.00789780809336	3.353191540102	4.62662701321778	4.7443180465434e-06	0.000119158781684113	2.86707832767602	Up-Regulated
TNFAIP3	4.50341284080277	12.802111918498	4.62442638573479	4.79286069494306e-06	0.000120270981198747	2.85732331869649	Up-Regulated
MAP3K2	1.75610613726938	6.801969206784	4.62322883466832	4.81947704739791e-06	0.000120831480272262	2.85201656674048	Up-Regulated
TAOK1	1.80838841786403	5.825647978014	4.62287137277457	4.82744935020617e-06	0.000120923965289259	2.85043277713892	Up-Regulated
LEO1	1.40173943202939	8.574501877766	4.62261778072746	4.83311277330862e-06	0.000121012142037152	2.84930926691553	Up-Regulated
SWAP70	2.41042877539208	12.048188231432	4.62209327997998	4.84484660856577e-06	0.000121252165055954	2.84698570648557	Up-Regulated
EXOC5	1.20994525902671	5.276316541966	4.62105392619663	4.86817934206682e-06	0.000121780044934126	2.84238204010361	Up-Regulated
GALNT7	3.64562189483744	12.26099438876	4.61996093664388	4.89283259162055e-06	0.000122236380953756	2.83754182674223	Up-Regulated
LTBP1	4.55741681493074	12.189709158942	4.61768002737714	4.94466717312302e-06	0.000123429904885035	2.82744439396986	Up-Regulated
SMC3	3.69699887043474	15.491327021042	4.61729319487226	4.95351025120561e-06	0.000123498934810934	2.8257323662035	Up-Regulated
CMKLR1	1.50808901849336	3.921533781006	4.61719486567886	4.95576049906324e-06	0.000123498934810934	2.82529720578979	Up-Regulated
AFDN	2.46067782321341	10.252540173714	4.60767284418669	5.17838444348838e-06	0.000128630340547205	2.78319735475052	Up-Regulated
SLC23A2	1.40106423315737	5.270837509812	4.60728009165501	5.18777019968008e-06	0.000128686980545041	2.78146258563654	Up-Regulated
SIRT1	1.45570774413605	6.84594072627	4.60348324645801	5.27935126167598e-06	0.0001307357243796	2.76469910302492	Up-Regulated
AKAP9	1.88864233511203	4.669976532254	4.60185410008694	5.31912099680253e-06	0.000131547477266959	2.75751013615262	Up-Regulated
HNRNPR	2.69509186271211	16.61901300545	4.60174779619297	5.32172599758008e-06	0.000131554278261545	2.75704112803498	Up-Regulated
GPD2	2.04154427961342	10.375392622238	4.60019203454372	5.35999073910114e-06	0.000132384268206645	2.75017831416874	Up-Regulated
DYRK1A	1.27125892530406	7.074889114602	4.59427337145749	5.50799199527611e-06	0.000135624394263098	2.72408923979298	Up-Regulated
SKI	3.25392813172279	17.898649625984	4.59182380140378	5.5703868189563e-06	0.000136921902562077	2.71330072406514	Up-Regulated
GALC	1.56181444042938	6.508738622626	4.59013208434474	5.61387338952088e-06	0.000137870772268699	2.70585306703867	Up-Regulated
CSF2RB	1.85260882121871	5.444230908826	4.58476673863377	5.75395943710064e-06	0.000141004472125928	2.68224921568471	Up-Regulated
SMCHD1	2.12568449373605	5.793048926606	4.58304607778154	5.79959125012484e-06	0.000141937894049978	2.67468485666644	Up-Regulated
FYCO1	1.60520973457605	7.544980111492	4.58238919605757	5.81710317531595e-06	0.00014226874110782	2.67179776531461	Up-Regulated
IL7R	4.1787574368054	9.771687652012	4.58235001839809	5.81814922190462e-06	0.00014226874110782	2.67162558578199	Up-Regulated
AFTPH	1.31398161734406	8.623832509696	4.58170053611212	5.83551678304989e-06	0.000142508266906479	2.66877141235882	Up-Regulated
ASH1L	2.54550660570937	7.719282860266	4.57721258452876	5.95689475246336e-06	0.000145221172115213	2.64905910799459	Up-Regulated
HMGCR	1.8743193086214	8.875199676322	4.57647811097609	5.9769881589147e-06	0.000145585301311684	2.64583479097428	Up-Regulated
ZDHHC5	3.04795451468815	25.778874495032	4.57221812183628	6.09482027712413e-06	0.000148072137550218	2.62714294496726	Up-Regulated
FAR1	2.22727913938138	8.3808902358	4.57136203040717	6.11876749913771e-06	0.000148526109960797	2.62338854499568	Up-Regulated
RIC1	1.12486742552269	3.36126641767	4.57092012470416	6.13116412646235e-06	0.000148763067358913	2.62145081476624	Up-Regulated
MAP3K20	1.29771848694403	4.52493314064	4.57067647921166	6.13800933475594e-06	0.000148865182581467	2.6203825174214	Up-Regulated
DST	2.03455277462136	3.492418356094	4.56976522943367	6.16367593122997e-06	0.000149332045538168	2.61638748085345	Up-Regulated
MPEG1	3.78964501369607	11.233650786752	4.56631526235342	6.26178540532549e-06	0.000151459800976737	2.60126901535329	Up-Regulated
MIEF1	1.16283570464804	5.92311202419	4.56506520064684	6.29770295577492e-06	0.000151863103878955	2.5957935790173	Up-Regulated
PRPF38B	1.62655123500273	9.7125536105	4.56040205184262	6.43343988643827e-06	0.000154897387933222	2.57538053108527	Up-Regulated
SDAD1	1.59349451397072	9.104054720126	4.55414310641726	6.62004707056393e-06	0.000158917720089758	2.54801200581887	Up-Regulated
PDE5A	1.09564125234935	2.24858819675	4.55341471570397	6.64209804610156e-06	0.000159379302074348	2.54482921373206	Up-Regulated
DIPK2A	1.51229401585069	4.184931581232	4.55298199698102	6.65523133259303e-06	0.000159626599944577	2.54293861823455	Up-Regulated
SLC39A14	3.18474477285339	8.426235232048	4.55261025511187	6.66653382733687e-06	0.000159829794660411	2.5413145692838	Up-Regulated
AGPS	1.43996120934405	7.789440738712	4.5505199656433	6.73043103990439e-06	0.000160944941910048	2.53218487942077	Up-Regulated
HTT	1.21696867352004	6.26884369766	4.5504363022196	6.73300070476138e-06	0.000160944941910048	2.53181954566977	Up-Regulated
XRN1	1.38835511402669	4.151670718104	4.5478053061662	6.81429191166437e-06	0.000162687692830557	2.5203339068502	Up-Regulated
WDR82	2.66589536854146	21.245337614446	4.54770425187923	6.81743294020824e-06	0.000162687692830557	2.51989287526476	Up-Regulated
HSD17B4	2.85127437466941	14.357005942722	4.54444649961617	6.91943978658473e-06	0.000164634846097918	2.50567988667792	Up-Regulated
BTAF1	1.6724171627067	5.74640534319	4.54274805839359	6.97320053199236e-06	0.000165774263257609	2.49827360939157	Up-Regulated
BRD3	1.0504064182827	5.237121162456	4.54159690859549	7.00986545562991e-06	0.000166575763253502	2.49325531728164	Up-Regulated
DYSF	1.73118399699737	5.023459914228	4.54110378104113	7.02562843010476e-06	0.00016688010382505	2.49110594810947	Up-Regulated
ITPRIP	1.5468649091227	5.106121739298	4.54002295630724	7.06029635279487e-06	0.00016763304977929	2.48639576544965	Up-Regulated
PRPF40A	1.95738055091742	12.599433075324	4.53351850493319	7.27242053365649e-06	0.000172307232795123	2.45807147045936	Up-Regulated
DOCK11	1.54030029039737	4.004599370974	4.53234154803546	7.31145116426708e-06	0.0001731593306148	2.45295028610776	Up-Regulated
ARFGEF3	1.7420938210507	5.013276555796	4.53152432035948	7.33867044320345e-06	0.000173731099326503	2.44939507855786	Up-Regulated
CRYBG3	1.19261653798135	2.220398627334	4.53001757837364	7.38911027303481e-06	0.000174851867194392	2.44284180569382	Up-Regulated
FOXJ3	2.52902520378406	10.741157425606	4.52764813215007	7.46910327845178e-06	0.000176375173653143	2.43254043219406	Up-Regulated
IVNS1ABP	3.78551264437882	20.011885634364	4.51816593708211	7.79761571531745e-06	0.000183595154671617	2.39136544046833	Up-Regulated
VHL	1.69382060430672	9.73894048267	4.51632985044043	7.86280870770538e-06	0.000184975851019064	2.38340170150759	Up-Regulated
NORAD	12.2424738544271	68.13964699482	4.51610180322118	7.87094225943488e-06	0.000185090075347752	2.38241279049125	Up-Regulated
SPON1	5.0799735442854	10.451118533654	4.51413142236702	7.94155482766151e-06	0.000186672825613904	2.37387028579555	Up-Regulated
ARID4B	1.03984914689604	5.537473503556	4.50945684384302	8.11151594463116e-06	0.000189720091859909	2.35361758358135	Up-Regulated
ZKSCAN8	1.2033000217867	4.671367675356	4.5084272085528	8.14941795456246e-06	0.00019052765512735	2.34915926693555	Up-Regulated
MYH11	3.43115204381338	6.63571696114	4.50794888275735	8.16708336277683e-06	0.000190861628206019	2.3470884373002	Up-Regulated
FLNB	6.37285205180017	23.697121194914	4.50718191603365	8.1954854394002e-06	0.000191287847620494	2.34376840876993	Up-Regulated
ITGA4	1.09620029236535	2.613355868042	4.50545282033015	8.25986459237496e-06	0.000192631232858357	2.33628544735983	Up-Regulated
ADAMTS12	1.46779201437068	3.071395350922	4.50460363133372	8.29165957303366e-06	0.000193292894778305	2.33261140359981	Up-Regulated
DYNLT3	2.40658828876006	11.534640558882	4.50057234800486	8.44420463754126e-06	0.000196605458985657	2.3151786324731	Up-Regulated
MAF	1.73144622642937	6.353877868606	4.49995497902407	8.46780233759976e-06	0.000197073614090363	2.31251016920136	Up-Regulated
SUDS3	2.17060611686675	11.113510339554	4.49921114508531	8.49631788071309e-06	0.00019765579063162	2.30929553270882	Up-Regulated
CYYR1	1.13367958868269	3.91578587244	4.49686089790087	8.5870228968017e-06	0.00019963833374524	2.29914165891063	Up-Regulated
DOCK10	1.04171528594935	2.58443194227	4.4966327597849	8.59587687688406e-06	0.000199642864806973	2.29815628442136	Up-Regulated
CCNT1	1.08739319566136	5.520435065994	4.49300377808116	8.73789890738362e-06	0.000202524839987597	2.28248817854792	Up-Regulated
SLC38A1	4.14992616657343	12.161603070266	4.49281469404064	8.74536012071298e-06	0.00020261459900516	2.2816721290388	Up-Regulated
EXOC2	1.28630266569872	8.17116398769	4.49231319115993	8.7651788994149e-06	0.000202990469991741	2.27950789465555	Up-Regulated
API5	3.07699733370951	22.267459438394	4.48976840180491	8.8664111126835e-06	0.00020508252266826	2.26852929573197	Up-Regulated
F2R	3.99533487735475	12.5312316568	4.48928031829917	8.88595481991897e-06	0.000205450407488716	2.26642428662773	Up-Regulated
PLEKHH2	1.27132613963735	2.404641152192	4.48847658310679	8.91822777327712e-06	0.000205859386061733	2.26295839312274	Up-Regulated
TTC17	1.40860479582139	7.830731582626	4.48360149982668	9.11640084789039e-06	0.000209576998482386	2.24194816038721	Up-Regulated
SAMD8	1.00495764427736	4.496857452832	4.48091570584633	9.22737475135719e-06	0.000211955576011545	2.23038214270152	Up-Regulated
SEPTIN11	3.93868184402408	12.058860061634	4.48079958594632	9.23220176861067e-06	0.000211980213118148	2.2298822318178	Up-Regulated
XRN2	5.32439509355488	31.51498337879	4.47976605398618	9.27527166650799e-06	0.000212796064023855	2.2254332722585	Up-Regulated
PSME4	2.05067119347206	10.032509814728	4.47632096255247	9.42023229612875e-06	0.000215771089521998	2.21061030934502	Up-Regulated
TBC1D4	1.02671338120536	4.108446603568	4.47508542822402	9.47274736235802e-06	0.000216798049787635	2.20529682194965	Up-Regulated
PATL1	2.64531504593877	14.571854432254	4.47185101452104	9.6115543634199e-06	0.0002197076805316	2.19139344557871	Up-Regulated
WWP1	2.10548192206407	10.051511348364	4.468215211907	9.76991370835897e-06	0.000222876403186932	2.17577574136274	Up-Regulated
G3BP1	2.37104384666676	13.983872300912	4.46611561160356	9.86249833558407e-06	0.000224716109170869	2.16676218157533	Up-Regulated
KCTD3	2.81982328437075	10.45032603347	4.46398262971331	9.95741538070841e-06	0.000226604445711478	2.15760931842058	Up-Regulated
ADAMTS1	2.7376917390107	6.090600097778	4.46168775752112	1.00605135886561e-05	0.000228674177829756	2.14776627241655	Up-Regulated
NOP9	1.48878918287472	8.019309563956	4.4604898828659	1.01147340794401e-05	0.00022972164153631	2.14263026668268	Up-Regulated
HIPK3	3.74886061154675	13.838571305604	4.45910222241877	1.01778949950842e-05	0.000230877512783227	2.13668212712686	Up-Regulated
RAI2	1.27196419528802	3.935468489994	4.45893302733299	1.0185621889772e-05	0.000230959999003381	2.13595699740381	Up-Regulated
DCAF7	3.65788809417348	23.823804250094	4.45670217715228	1.02880285398518e-05	0.000232907930789323	2.12639848164039	Up-Regulated
UBR2	1.22051690429605	6.964249989678	4.45460465411311	1.03852138712393e-05	0.000234919695666683	2.11741526015099	Up-Regulated
ZC3H7B	1.96364198912807	11.421960294814	4.454324139708	1.03982775242686e-05	0.00023512100412404	2.11621417574772	Up-Regulated
GLUL	19.382322363014	90.66774829642	4.45366527770884	1.04290228854063e-05	0.000235600078698582	2.11339338715548	Up-Regulated
DNAJC11	1.05154103621605	6.460467931626	4.45271167439726	1.04736764115942e-05	0.000236400530073326	2.10931140368145	Up-Regulated
NF1	1.14700585382136	3.811161053222	4.45205316161503	1.05046188268883e-05	0.00023686153497801	2.10649305245627	Up-Regulated
CMTM4	2.3077598452534	9.173959426364	4.45122081779622	1.05438545602134e-05	0.000237651326277129	2.10293127711381	Up-Regulated
SH3BP4	3.31362632630943	11.978263551332	4.4474648997153	1.07226566557717e-05	0.000241392311579557	2.08686655714706	Up-Regulated
PDE8A	1.00539517018136	4.27874388806	4.4469594242598	1.07469405964187e-05	0.000241805668317944	2.08470550610261	Up-Regulated
TRIM33	1.50838818576803	5.832229681942	4.44637199459526	1.07752279363052e-05	0.000242219533073595	2.08219436253484	Up-Regulated
CES2	1.85262284866407	8.92678187885	4.44567145415681	1.0809055287795e-05	0.000242853191645122	2.07920009370442	Up-Regulated
NLK	1.02541187486937	5.566245581896	4.44238899523516	1.09689163348667e-05	0.000245955514369703	2.06517592341031	Up-Regulated
KIF13B	2.0721534604667	6.410537205382	4.43973494174054	1.10998259777557e-05	0.000248594714212641	2.05384358488859	Up-Regulated
CIPC	1.08447927787205	5.861842928996	4.43676029949775	1.12483264075186e-05	0.000251521488037587	2.04114982431972	Up-Regulated
LAX1	1.14682767047468	2.18709377524	4.43575674671729	1.12988536488531e-05	0.000252551296859816	2.03686911307934	Up-Regulated
TNRC6A	1.11073134644804	4.687650067732	4.43475533799453	1.13494895247397e-05	0.000253582717869541	2.03259843920972	Up-Regulated
CPEB4	1.5088308895227	5.120367479326	4.43384859664943	1.13955259569001e-05	0.000254409960874865	2.02873225861849	Up-Regulated
PTK2B	1.71294799496806	7.31175113649	4.43158950462253	1.15110019166452e-05	0.000256582186820254	2.01910307703188	Up-Regulated
MIA3	2.08318126905339	10.748058212094	4.42974239347346	1.16062507137784e-05	0.000258501191933192	2.01123329727035	Up-Regulated
ATP2B4	6.17650637378945	20.390005877782	4.42885896496341	1.16520722121624e-05	0.000259419420020071	2.00747044401588	Up-Regulated
ZNF395	1.60862975692806	7.875912653152	4.42859543016273	1.16657746889632e-05	0.000259622114589497	2.00634808479122	Up-Regulated
CLIP1	1.57601367962671	6.410673828184	4.42803600966073	1.16949128750056e-05	0.000260065567481564	2.00396579277135	Up-Regulated
FSTL1	9.75185582358154	28.180416632006	4.42762934531162	1.17161382686453e-05	0.000260323013661212	2.00223418734478	Up-Regulated
GATA6	1.78400981557869	3.836826235316	4.42533965790245	1.18363360615985e-05	0.000262589929420005	1.99248728057343	Up-Regulated
APOL6	3.10207348020541	11.677850828178	4.42456591054103	1.18772203502001e-05	0.00026308345947142	1.98919459025651	Up-Regulated
OSBPL8	2.17648059850938	8.262003842266	4.42443678247158	1.18840565402088e-05	0.00026313165345754	1.98864513616435	Up-Regulated
COL4A1	19.2391209950592	55.62225324271	4.42235240956171	1.19949281621035e-05	0.000265117860808194	1.97977795144849	Up-Regulated
EIF5	3.43474647612812	22.250238133448	4.42198456622045	1.20145969350347e-05	0.00026529376517364	1.97821350048979	Up-Regulated
PRPF4B	1.77059881561874	10.332515411226	4.42188169652147	1.20201029527247e-05	0.000265311584368174	1.97777601348317	Up-Regulated
ABI3BP	1.47614842134668	2.80982690045	4.42124436581792	1.20542694424442e-05	0.000265961745599782	1.97506576611226	Up-Regulated
IKZF1	1.04083612649602	2.751083029544	4.41964487155631	1.21404262039668e-05	0.000267444636715633	1.96826551073766	Up-Regulated
PCM1	2.90259973216272	9.360716784786	4.41838780916588	1.22085512229067e-05	0.000268735676645822	1.96292270190228	Up-Regulated
DHX8	1.05460772495472	7.421519092588	4.41529770849065	1.23775743857658e-05	0.000272137939016636	1.94979502422038	Up-Regulated
RCBTB1	1.2091658515387	6.810102519702	4.4142311236411	1.24364329651169e-05	0.000273325590363357	1.9452658219819	Up-Regulated
ZNF189	1.56973038952272	6.67151737003	4.41031447823461	1.26548761405604e-05	0.000277586232234724	1.92864265120164	Up-Regulated
GANAB	16.5592936874673	99.73723139064	4.4099548551571	1.26751164523496e-05	0.000277922233015966	1.92711700960127	Up-Regulated
MFSD1	2.79157374426144	16.372885189188	4.40801564289074	1.278479429922e-05	0.000280109534702468	1.91889220413069	Up-Regulated
SYNE2	1.60416991378936	4.834908369102	4.40713261040868	1.28350372037324e-05	0.000281101255065917	1.91514809581335	Up-Regulated
SLK	2.99833298713345	13.505624994606	4.40607502045645	1.2895460798874e-05	0.000282315088082677	1.91066476678075	Up-Regulated
ENSG00000265519	2.35960952705873	9.261408627286	4.40118946680453	1.31781394426071e-05	0.000287945406760465	1.88996687421133	Up-Regulated
CELF1	2.25792276161608	12.544645765788	4.39662638414927	1.34475077393668e-05	0.000292924280274841	1.87065433074908	Up-Regulated
NBAS	1.03691347517337	6.159952607948	4.3935783510656	1.36303657511544e-05	0.000296335803109714	1.85776432584692	Up-Regulated
COL5A1	13.8469033210722	31.750695053708	4.38524359891427	1.41426116453449e-05	0.000306645927844784	1.82255924225317	Up-Regulated
TFCP2L1	4.40734406798139	8.608600430762	4.38486401353466	1.4166373656233e-05	0.000307043233399067	1.82095738793322	Up-Regulated
LRBA	2.03275701032004	7.468217076668	4.38198870695169	1.43476119780022e-05	0.000310852079773592	1.80882773182385	Up-Regulated
CIC	1.96210545613607	10.090174064366	4.38162836308432	1.43704812045092e-05	0.000311228131679246	1.80730811855859	Up-Regulated
TASOR	1.58052920296805	7.734314353842	4.38063192898914	1.44339015603812e-05	0.000312481792945047	1.80310663877759	Up-Regulated
SLFN11	2.62519701560805	8.435753965522	4.37825293142954	1.45864027790124e-05	0.000315634493327906	1.79307913583899	Up-Regulated
MBNL2	3.46894061103476	14.754774998116	4.37755089368776	1.4631699298872e-05	0.000316157816346579	1.79012100202155	Up-Regulated
SERINC5	1.99654230661339	8.01421246588	4.37694653299233	1.46708012838243e-05	0.0003168814503772	1.78757479579698	Up-Regulated
PATJ	1.69289958996538	6.717535641698	4.36934950972605	1.51709305816014e-05	0.000326933554033511	1.75559586440149	Up-Regulated
ATP8B1	3.88707841752275	11.907141624174	4.36761475935067	1.52873984524534e-05	0.000328935252784909	1.74830081575587	Up-Regulated
KPNA1	1.03869382406404	5.889790560904	4.36753244234569	1.52929462560066e-05	0.000328935252784909	1.74795471933402	Up-Regulated
SPOPL	1.1661542120667	5.871436102386	4.3670967941092	1.5322339099342e-05	0.000329441960353369	1.74612316562223	Up-Regulated
NCBP1	1.41643676724806	7.64011313274	4.36541062350471	1.54366136954803e-05	0.000331142342652171	1.73903575661959	Up-Regulated
WIPF1	2.19062578194406	8.484517867282	4.36240563930799	1.56422897375305e-05	0.000334918210417409	1.72641131920086	Up-Regulated
CELSR1	3.19896404658141	12.4380145592	4.35925204683907	1.58609540727347e-05	0.000339085697804117	1.71317121331217	Up-Regulated
REV3L	1.17801012577601	2.330863583004	4.35848858561577	1.59143288213987e-05	0.000339583869835598	1.70996721594187	Up-Regulated
KMT2C	1.91722210789603	5.329371724402	4.35814832687366	1.59381721177802e-05	0.000339964161670566	1.70853942862602	Up-Regulated
TBC1D20	1.2029223265494	9.066078867784	4.35610912740175	1.60817842936218e-05	0.000342509854018174	1.69998474225334	Up-Regulated
SIDT2	1.21786369729337	6.882674211554	4.35573129811986	1.61085287032894e-05	0.000342950090164565	1.69840011039872	Up-Regulated
ADAMTS2	2.05196525518137	5.116977704138	4.35509921307415	1.61533655452624e-05	0.000343775036581629	1.69574940392902	Up-Regulated
TSPYL4	1.28354656422138	5.806859177494	4.34829681928032	1.66435048905319e-05	0.000351555903338691	1.66724550282607	Up-Regulated
PPFIA1	1.16654682357604	6.673895840378	4.34726458170228	1.67191128469192e-05	0.00035302087900146	1.66292375156619	Up-Regulated
IMMT	2.93171249257613	22.232275378368	4.347044094496	1.67353052990898e-05	0.000353230681305386	1.66200074347227	Up-Regulated
HNRNPH3	3.11423162062681	22.231887926598	4.34464281111012	1.6912627574104e-05	0.00035630741248563	1.65195125077153	Up-Regulated
PLXNA2	1.97062265156004	5.571579222998	4.34349124629838	1.69983004138873e-05	0.000357578628788558	1.64713371950541	Up-Regulated
INPP5D	1.4812114587707	4.937763400134	4.34181226941305	1.71239547177906e-05	0.00036008774946785	1.64011189926743	Up-Regulated
RNF144A	1.15701356162403	4.511592955002	4.33856491713184	1.73695094604704e-05	0.000364436965309408	1.62653795718987	Up-Regulated
DOCK9	1.96900180826139	6.95609219726	4.33569850570664	1.7589051758553e-05	0.000368495529254049	1.61456417231343	Up-Regulated
ZNF148	1.09356886038403	4.999487559544	4.33147697105536	1.79172195957747e-05	0.00037467560577668	1.59694302705778	Up-Regulated
EIF4EBP2	3.51169609357881	22.707395332768	4.33119523017349	1.79393281949871e-05	0.000374999040806059	1.59576757651282	Up-Regulated
ENSG00000266469	3.0037595192881	14.434848979466	4.3308255256414	1.79683789748994e-05	0.000375467300259733	1.59422524056507	Up-Regulated
GNB4	1.56039116654937	5.150659815592	4.32965964174122	1.80602869425666e-05	0.000376969264718763	1.58936219754029	Up-Regulated
KCTD12	6.45658720711481	20.878790256056	4.32930220889342	1.80885536385349e-05	0.00037728032027533	1.58787154499799	Up-Regulated
DCAF16	1.76356138541606	8.42842340003	4.32851289922042	1.81511240770067e-05	0.000378305875419665	1.58458017997969	Up-Regulated
SCARB2	9.80869682312036	56.80648116126	4.32841573986344	1.81588404087308e-05	0.000378327043659539	1.5841750708628	Up-Regulated
ATP2C1	3.49086983961877	15.532111656394	4.32537443483336	1.84019696812895e-05	0.000382968525682008	1.57149851363056	Up-Regulated
SPTLC2	2.29697813442672	10.680929809124	4.32504142785132	1.84287792040319e-05	0.000383385152040842	1.57011099891508	Up-Regulated
PRKAR1A	7.54834500080032	48.97162886284	4.31837687922635	1.89732373026483e-05	0.000393118514254982	1.54236317000789	Up-Regulated
ADA2	5.02316650075746	17.132066591912	4.31598972478873	1.91719670253157e-05	0.000396508582496831	1.53243391498328	Up-Regulated
C2CD5	1.48820941532538	6.188445804102	4.31233527182232	1.948005573035e-05	0.000402438136330514	1.51724326034344	Up-Regulated
ENSG00000280202	1.17223746561068	2.301005100256	4.31166097775709	1.95374165109013e-05	0.000403475520710314	1.51444169188414	Up-Regulated
MIS18BP1	1.48291909648003	4.767597539976	4.31128480643455	1.95694866890945e-05	0.000403842393257662	1.51287894552071	Up-Regulated
NFE2L1	7.55198617398963	49.056961164716	4.30866741344374	1.97940265683246e-05	0.000407879756961379	1.50200888863349	Up-Regulated
EIF2AK2	1.94614743200538	8.783839969804	4.30703755612071	1.99350891655105e-05	0.000410038276638939	1.49524317139143	Up-Regulated
SRSF1	5.4826247977337	50.46850801126	4.30537344205977	2.00801070421963e-05	0.000412720394506533	1.48833770172684	Up-Regulated
FUBP1	3.0897921962481	18.427777929354	4.30089261857591	2.04756107860194e-05	0.000419932241405537	1.46975622339157	Up-Regulated
PRKDC	4.51819258916278	15.849263081024	4.30056895545002	2.05044654612508e-05	0.000420371323314335	1.46841472378584	Up-Regulated
PCYT1A	1.35073583392538	8.498424351732	4.29915185089451	2.06312586545874e-05	0.000422357322297555	1.46254229684383	Up-Regulated
DNMBP	1.15124556067737	5.931661174908	4.29418204672492	2.10818675414393e-05	0.00043080105800116	1.44196181880192	Up-Regulated
ITGA6	9.75509037836545	14.450196350374	4.2931087862329	2.11804057455597e-05	0.000432345223716574	1.43752023686174	Up-Regulated
PTPN12	3.75536250043482	22.196573671342	4.29027197642014	2.14429808810547e-05	0.000436915244866558	1.42578534476094	Up-Regulated
AFAP1	1.24137313753603	5.354775109992	4.28821204830971	2.16355926251766e-05	0.000440045819600179	1.41726865530107	Up-Regulated
ZMYND11	2.74249119973877	16.291956129116	4.28753103158191	2.16996330153394e-05	0.000441189405718068	1.41445385463182	Up-Regulated
CD163	8.05876290725879	17.668165279076	4.28700223616873	2.17494838350348e-05	0.000441725757845288	1.41226850643763	Up-Regulated
CANX	24.1244373993609	140.46324820232	4.28100319255126	2.2322738884539e-05	0.000451906311910697	1.38749384153141	Up-Regulated
SCAF4	1.07135694603738	7.311680801512	4.28100272687922	2.23227839379206e-05	0.000451906311910697	1.38749191966424	Up-Regulated
ZEB2	1.15326100282668	2.315539382528	4.27872495202625	2.25441984839304e-05	0.000455898277435957	1.37809367713412	Up-Regulated
COL4A3BP	1.56864032112803	5.885274362886	4.2765053958719	2.27619694607013e-05	0.000459479284133235	1.36894011857635	Up-Regulated
TMTC3	1.19773750327469	4.74667595892	4.27536009209496	2.28751244834911e-05	0.000461598428685629	1.36421855545098	Up-Regulated
CERS6	1.36309306075203	5.144983349476	4.2739853178418	2.30116601245121e-05	0.000463556311745128	1.35855254229653	Up-Regulated
ADIPOR2	3.17647972993609	14.431260255148	4.27147159602731	2.32633241765397e-05	0.000467427240687405	1.34819683349001	Up-Regulated
ENTPD7	1.2711701055227	4.64325186703	4.27135971383676	2.3274586226651e-05	0.000467487162199552	1.34773604717543	Up-Regulated
MAN2A1	1.69997714861604	6.189596121462	4.27061041565584	2.33501447398415e-05	0.000468755950061871	1.34465035494783	Up-Regulated
NUFIP2	3.13873487922942	12.717540233046	4.27038026289353	2.33734000846532e-05	0.000468971408024025	1.34370266157301	Up-Regulated
ABCG1	2.19996303408273	7.14451089053	4.26859238621496	2.35548069870731e-05	0.000472275553017449	1.33634238984942	Up-Regulated
DOCK4	1.00854376349069	2.730605794402	4.26643637735253	2.37753538728054e-05	0.000476359210437355	1.327470413343	Up-Regulated
WAC	1.66336094018941	12.236339319894	4.26469996722922	2.39544096487579e-05	0.000479606355737063	1.32032811412738	Up-Regulated
PIGO	1.03091097126137	5.863366618758	4.26393526447947	2.40336720504403e-05	0.000480852288320309	1.31718355307799	Up-Regulated
MICAL2	2.77027938207473	9.436931147396	4.26212684879377	2.42221136190767e-05	0.000484400861541809	1.30974918872286	Up-Regulated
SLC24A3	1.50677776224536	3.186930180796	4.25978733254192	2.44679897823647e-05	0.000488330565960443	1.30013582871628	Up-Regulated
ROBO4	1.15843358396535	3.159728209774	4.25964718766997	2.4482793943713e-05	0.000488453367086918	1.29956011196131	Up-Regulated
RLIM	1.76921822588806	7.984136667024	4.25940277456182	2.45086329020329e-05	0.000488796157641003	1.29855610221596	Up-Regulated
CALCRL	1.90913609412269	5.384550922952	4.25850571249832	2.46036920489156e-05	0.000490106359563167	1.2948715745024	Up-Regulated
EDNRB	1.61963346151736	3.373740589738	4.25814121874442	2.46424168540882e-05	0.00049059784837753	1.29337468539215	Up-Regulated
FKBP9	5.64852504311749	25.801232027434	4.25786596213353	2.46716993989795e-05	0.000491007691140564	1.29224435093071	Up-Regulated
STK24	1.44058487332804	6.8983744067	4.25385109250324	2.51026042896599e-05	0.000498880021400382	1.27576510984698	Up-Regulated
UTP20	1.4294842782347	4.1342359005	4.25277482586127	2.52193318317309e-05	0.000500847236915709	1.27134997413657	Up-Regulated
LARP4	1.80104133463206	8.41748889607	4.25144824233459	2.53639203414105e-05	0.000503219398529668	1.2659094004177	Up-Regulated
BDP1	1.16865303946135	3.186578168828	4.25135210932548	2.53744288555634e-05	0.000503219398529668	1.26551520182106	Up-Regulated
TM9SF2	11.6489207633552	70.767813046868	4.25111372906293	2.54005046582389e-05	0.000503559653619672	1.26453774643602	Up-Regulated
CAPN7	1.19289693863203	5.744258403174	4.25093614011908	2.5419947270121e-05	0.000503768214397438	1.26380959314413	Up-Regulated
EDC4	1.15630453780804	6.960523084964	4.2495049508496	2.55771543811546e-05	0.000506528135220755	1.25794243840615	Up-Regulated
SCN7A	1.20482029063735	2.169657084178	4.24867597025289	2.56686364300156e-05	0.000507705206294791	1.25454487598765	Up-Regulated
PTPRA	2.64386308757879	18.79096884314	4.24864048660358	2.5672559181942e-05	0.000507705206294791	1.25439946063084	Up-Regulated
POU2AF1	1.82990215426936	3.876286049622	4.24816734664828	2.57249199487895e-05	0.000508384566058315	1.25246059619431	Up-Regulated
TENT5C	4.06473254093075	11.930004138994	4.24710074137277	2.58433314315185e-05	0.000510188928655583	1.24809052659465	Up-Regulated
CCN2	32.3896398854725	85.4132896642	4.24431488580683	2.61550667323257e-05	0.000514543980060572	1.23668119969818	Up-Regulated
SAMD9	1.94648526909603	5.018422620182	4.24300081223866	2.63033526104224e-05	0.000516561249299847	1.2313018963245	Up-Regulated
CALM1	8.54389679834695	47.13969110396	4.24206620085749	2.64093059375108e-05	0.000518101397685129	1.22747690559122	Up-Regulated
IPO9	1.59435435264273	9.657462595594	4.23682090350417	2.7011539995792e-05	0.000528081218733522	1.20602454429222	Up-Regulated
RAB14	4.13454812824822	31.218897615138	4.23657809237174	2.70397329523023e-05	0.000528266561321779	1.20503208659489	Up-Regulated
ADGRL2	2.03024700944536	5.179128741372	4.23601402875577	2.71053351072206e-05	0.000529181993599164	1.20272675702005	Up-Regulated
CHD1	1.26188174949337	4.529625075128	4.23357845057612	2.73903464071547e-05	0.000533639181675072	1.19277582096053	Up-Regulated
TMED10	11.3812190035205	78.18525562256	4.23037568728206	2.77694862028221e-05	0.000540466377282848	1.17969853512093	Up-Regulated
HYOU1	8.80792127796026	37.087437938654	4.2238363914355	2.85591997065774e-05	0.000555289458827118	1.15302636601126	Up-Regulated
AKAP10	1.0048072255307	6.315577321652	4.22365428121647	2.8581495682514e-05	0.000555504243624931	1.15228413309714	Up-Regulated
CAB39	4.16757455623747	23.125632007322	4.22279064032931	2.86874584677891e-05	0.00055718011439623	1.14876456765018	Up-Regulated
EGFL6	2.03248805684538	6.229117898106	4.21959556742377	2.90827372894267e-05	0.000563114002091332	1.13574962272421	Up-Regulated
TEK	1.02036633228002	2.387853065722	4.21626131111474	2.95007696092663e-05	0.000570816639105134	1.12217750033276	Up-Regulated
RNMT	1.28300395903738	6.868831496294	4.21503170721252	2.96563720768054e-05	0.000573630840640121	1.117174906629	Up-Regulated
HNRNPUL2	1.91806296633343	13.398014508494	4.20950173540346	3.03658958746609e-05	0.000585749520662531	1.09469323435357	Up-Regulated
NCOA6	1.32439211744004	7.316542884088	4.20807554156132	3.05514917892147e-05	0.000588927203110566	1.08889961154195	Up-Regulated
SMG7	2.07931289117076	14.96271249453	4.20624096816326	3.07918220193234e-05	0.000593154917445588	1.08144971813707	Up-Regulated
THOC2	1.49520066642937	7.89423188519	4.20342779612051	3.11638524777184e-05	0.000599176266739576	1.07003177710797	Up-Regulated
AKNA	1.33598868369604	5.577569225708	4.20326830716725	3.1185072051761e-05	0.000599298962938897	1.06938466561534	Up-Regulated
SEC24D	1.89745634586941	10.156207064602	4.20188584299626	3.136958307245e-05	0.000602434704031837	1.06377640494443	Up-Regulated
CCAR1	1.70986455347741	12.694477328452	4.20173643860265	3.1389585557911e-05	0.000602613869495141	1.06317041705069	Up-Regulated
BECN1	1.3478662878134	10.137808419988	4.20078910396775	3.15166993225838e-05	0.000604382902525996	1.05932847155651	Up-Regulated
SMARCC2	2.04857193562141	11.200957811852	4.19998612967231	3.16248267478849e-05	0.00060527774339401	1.05607261581885	Up-Regulated
IRF2	1.7080983961121	14.55945943146	4.19866794198532	3.180309905289e-05	0.000608071376777929	1.05072895842838	Up-Regulated
CNNM3	1.31637420321071	8.462853391192	4.19781616204527	3.19188030792087e-05	0.000610077027980772	1.04727685160329	Up-Regulated
EDEM3	2.50556642457873	10.054436274114	4.19686358667904	3.20486740913313e-05	0.000612144853812807	1.04341701235489	Up-Regulated
CRNKL1	1.26964440567472	8.103073569	4.19496139015718	3.23095216604596e-05	0.00061670990617688	1.03571174616066	Up-Regulated
KIF5B	6.34953623322695	36.7413427106	4.19392968913343	3.24518434094685e-05	0.00061921714455627	1.03153397499018	Up-Regulated
ZFC3H1	1.13058541512802	4.114755248314	4.19311079621131	3.25652336277287e-05	0.000621170829680807	1.0282186306875	Up-Regulated
NCOA3	2.22210591720006	10.287742994532	4.19058420028339	3.29174697136624e-05	0.000626408243175967	1.01799333498345	Up-Regulated
TRAK1	1.55042242936537	7.798637781496	4.19044394131769	3.29371293773742e-05	0.00062657117984364	1.01742586619772	Up-Regulated
LRRC58	1.67424070645071	6.483404121302	4.18912305968403	3.3122822850663e-05	0.000629467418704573	1.01208262607208	Up-Regulated
KIF21A	1.03738289576803	3.499339860146	4.18843243441499	3.32203096925391e-05	0.00063110763982182	1.00928952853895	Up-Regulated
ZDHHC20	3.24397462795212	16.73458305058	4.18608085217041	3.35543070844746e-05	0.000636168479616025	0.999782236778371	Up-Regulated
BRCC3	1.85776506164808	10.351061633932	4.18112800757593	3.42682591516132e-05	0.000647963891479984	0.97977449012487	Up-Regulated
PLAA	1.34517915616005	7.462555410168	4.18076788102234	3.43207318621098e-05	0.000648521700691626	0.978320566725939	Up-Regulated
RAB5A	2.1721357007281	17.483375984882	4.17961555246236	3.44891481800456e-05	0.000651268158994499	0.973669104666779	Up-Regulated
MAP3K5	1.80398712207472	7.933010373716	4.17551395589427	3.5095019717605e-05	0.000661602640492719	0.957122396229144	Up-Regulated
GPR107	2.24058793645607	14.433983955846	4.17224166080697	3.55856468496716e-05	0.000669287543897172	0.943932126906542	Up-Regulated
PTPRM	1.69227918226404	5.661281182554	4.16931766039476	3.60295735346559e-05	0.000676510060306021	0.93215395279551	Up-Regulated
PTPRC	3.82097306084806	10.706425903596	4.16675461637494	3.64230324316734e-05	0.000682989317211794	0.921836080564502	Up-Regulated
FAM171A1	1.66639601229337	4.340712130748	4.16524090983239	3.66573234497708e-05	0.000686698453648808	0.915745233910007	Up-Regulated
KIAA0319L	2.94370442104812	15.722224950482	4.15766594777169	3.78514953689606e-05	0.000707191687632986	0.885296139538367	Up-Regulated
MCFD2	3.74974292991482	24.004414894444	4.15346890371899	3.85290015362401e-05	0.000717949160309457	0.868447529567543	Up-Regulated
TAF2	1.28045119469871	6.103914457056	4.15334168839147	3.85497164132359e-05	0.000718098165096573	0.867937084349215	Up-Regulated
UPF2	1.25470370344539	7.655711572712	4.1521362529918	3.87465282483396e-05	0.000721288404691561	0.863101058268592	Up-Regulated
SLC12A2	3.20657588717604	7.75972043755	4.15027185777821	3.90528137034377e-05	0.000726032569808954	0.855623963551004	Up-Regulated
ITGB1	17.2219029828778	67.121876315654	4.14940597839293	3.91958440962428e-05	0.000728451795101371	0.852152448687763	Up-Regulated
DUSP16	2.65079620517075	12.647213145142	4.14906148797843	3.92528873397369e-05	0.00072914387924617	0.850771493224254	Up-Regulated
IL1R1	5.80716624355214	22.253335791568	4.14902513623242	3.9258911335406e-05	0.00072914387924617	0.850625776564101	Up-Regulated
RNF168	1.23756805504002	4.327661034728	4.14645484734189	3.96870824982804e-05	0.000736369492256132	0.840325744966311	Up-Regulated
DCTN1	2.25748948953342	14.578527517262	4.14507215418249	3.99192533401461e-05	0.000739947788193692	0.834787281771174	Up-Regulated
SIPA1L2	3.04096103651738	7.463669191628	4.14428725886779	4.00516213688083e-05	0.000742070892829262	0.8316441018986	Up-Regulated
ABL1	2.52274626573877	15.690040799872	4.14423719618087	4.00600783079221e-05	0.000742070892829262	0.831443640466651	Up-Regulated
ANTXR2	1.93440763059205	6.91171441908	4.14297577053743	4.02737289783043e-05	0.000745539348145587	0.826393375155103	Up-Regulated
SORBS2	1.24027172321602	2.78826343454	4.14171072808359	4.04890811963066e-05	0.000749034735722368	0.821330070526871	Up-Regulated
COL5A2	14.0559624958509	31.281898636464	4.13881207630343	4.09866683584419e-05	0.00075749534605106	0.809733722491428	Up-Regulated
EPB41L3	1.12740232934935	2.76572443318	4.13843607164739	4.10516387433709e-05	0.000758199730156841	0.808230033276873	Up-Regulated
CHMP3	1.64708425784541	14.5507477004	4.13755202568851	4.1204780677738e-05	0.000760530605376191	0.804695126290632	Up-Regulated
TNFRSF19	3.63807114614406	7.176649842776	4.13653961073693	4.13808276277037e-05	0.000762844198229088	0.800647794638726	Up-Regulated
DDX17	10.6000186389604	49.95955969554	4.13652041308396	4.13841727772391e-05	0.000762844198229088	0.800571057105781	Up-Regulated
PRKAA1	3.27991212285877	15.618458346832	4.13523762954731	4.16082790866687e-05	0.000766474729367832	0.795444222955545	Up-Regulated
ZMAT3	1.09081672132269	3.598581716528	4.13466039086293	4.17095008488309e-05	0.000768088756498969	0.793137687433447	Up-Regulated
ATP2A2	5.76979522113889	32.119538655606	4.13390007384721	4.18431839875835e-05	0.00077004824352117	0.790100064575109	Up-Regulated
PCDH1	3.58166223069075	12.995877027178	4.13173422867466	4.22262335655325e-05	0.000776085733510264	0.781449926405649	Up-Regulated
TLR4	1.28143735251469	3.80345523885	4.13038033613991	4.24673742947376e-05	0.000780009895919056	0.776044784002087	Up-Regulated
MINK1	2.31970923466141	13.312036280164	4.12912137425556	4.2692782313168e-05	0.000783043338180825	0.771020117077279	Up-Regulated
ACACA	1.49381963793605	7.663290318196	4.12854272255074	4.27967671678334e-05	0.000784528659436052	0.768711128904799	Up-Regulated
ARL15	1.01334909168803	4.871880439862	4.12814448517364	4.28684711629421e-05	0.000785333144169655	0.767122221765678	Up-Regulated
MOB1B	1.2958026882587	4.844722167122	4.12797883974248	4.28983298364206e-05	0.000785625235450583	0.766461363594004	Up-Regulated
G3BP2	3.46077356622144	22.418162263298	4.12694468360176	4.30851911539026e-05	0.000788388048796193	0.76233605935067	Up-Regulated
SPART	1.11514492519471	7.088488632088	4.1269121571121	4.30910808980544e-05	0.000788388048796193	0.762206325096164	Up-Regulated
CMIP	2.72295264909072	8.38455501325	4.12577886705822	4.32967707420031e-05	0.000791381991862816	0.757686711990749	Up-Regulated
LYVE1	1.16269435761335	2.162996599562	4.12478110278345	4.34786359087141e-05	0.000794448952117123	0.753708541438952	Up-Regulated
CEP350	1.38082437115736	4.939349815352	4.12320956304536	4.37665593738412e-05	0.000798934273781587	0.74744450172942	Up-Regulated
PRKAB2	1.24579076142403	5.216376393844	4.12261907277067	4.38752118514482e-05	0.000800658802955597	0.745091427867992	Up-Regulated
SLC22A23	2.29022772862938	6.44197571112	4.12175473038957	4.4034717016426e-05	0.000802692580710136	0.74164763474583	Up-Regulated
ATP2B1	2.04149955147204	5.792356082612	4.12170707327282	4.40435276569668e-05	0.000802692580710136	0.741457774455288	Up-Regulated
CERK	2.43149403305608	12.216467157456	4.12044620698931	4.42772412249134e-05	0.00080553224015667	0.736435377664177	Up-Regulated
RESF1	3.4746107038774	8.99815311346	4.11979309881087	4.43987644208476e-05	0.000807082626518183	0.733834422226833	Up-Regulated
UBXN2B	1.58953226179472	7.20790414477	4.11807973102565	4.4719078965554e-05	0.000811859780538309	0.727012890864133	Up-Regulated
UBE3C	1.77621843845341	11.561648409408	4.11716962863808	4.48901156182147e-05	0.000814702930864681	0.723390524812975	Up-Regulated
NRDC	3.46432815213617	22.16707213775	4.11607026189627	4.50975508589246e-05	0.000818155894974843	0.719015850959488	Up-Regulated
DDB1	2.39744409438679	19.600657972878	4.11491621203501	4.53162848770665e-05	0.000821645074002586	0.714424752430036	Up-Regulated
ATP6V1A	2.78805902384013	19.299130065024	4.11211414622226	4.58515848344493e-05	0.000830284262776729	0.703282439952616	Up-Regulated
UBR5	2.44015924392272	9.619634268606	4.11094590418838	4.60765348560278e-05	0.000833278056445538	0.698639062496168	Up-Regulated
TRIM25	1.48461455894139	7.78516591203	4.11079605499166	4.61054648046591e-05	0.000833278056445538	0.698043550467032	Up-Regulated
COL16A1	1.96171869147471	6.217299081782	4.10983515834727	4.62913869126438e-05	0.000836103005910038	0.694225356589644	Up-Regulated
MEIS3P1	1.17155319859737	4.530123053116	4.10664854829448	4.69130750495075e-05	0.000845438598905279	0.681569094708266	Up-Regulated
APOL3	1.96362058774938	6.47659864758	4.10599878728472	4.70408103392201e-05	0.000847199742444245	0.678989564199098	Up-Regulated
WIPF2	1.74469734873073	10.983206637932	4.10401823924703	4.74322063759957e-05	0.000853432059972942	0.671129204683242	Up-Regulated
RNF24	1.35357296643737	5.918363448572	4.10102973508266	4.80286620230307e-05	0.00086196639748326	0.659275197356525	Up-Regulated
ANKS1A	1.63683860031207	8.759362443538	4.10073691961069	4.80874852372397e-05	0.000862473794148599	0.658114168522255	Up-Regulated
NR3C1	2.29479281237075	10.266719820126	4.09944303888879	4.83482319530743e-05	0.000866324825230887	0.652984790590363	Up-Regulated
HEYL	1.48436389109604	5.912117545242	4.091998338197	4.98748273704295e-05	0.000889725948866294	0.623500893056891	Up-Regulated
PPP6R3	2.03078367949078	13.683172947202	4.09017140274669	5.02563981869222e-05	0.000895966687095615	0.616273176778995	Up-Regulated
ERN1	1.30148508726404	5.454096959224	4.08836835099369	5.06357007018031e-05	0.000901590128453014	0.609142907722658	Up-Regulated
LRIG1	3.10207013154408	12.54641972241	4.08748256795759	5.08230355686937e-05	0.000904355313975422	0.605641105846894	Up-Regulated
NCKAP1L	1.39792491890137	4.905734019088	4.08699012625699	5.09274671736284e-05	0.000905928079423513	0.603694623004305	Up-Regulated
CASC4	3.03607724256011	19.89323824148	4.08646234867192	5.10396188838368e-05	0.000907637140724507	0.601608710836251	Up-Regulated
LANCL1	2.52215558378673	10.179365663488	4.07873804502056	5.27081206404962e-05	0.000933485947140231	0.571109107011132	Up-Regulated
ZC3H11A	3.18787163871745	15.802524181014	4.0776610263021	5.29448414295203e-05	0.000937207279740502	0.566860758873291	Up-Regulated
BACE2	5.45887200800807	12.121765490446	4.07678047834922	5.31391298052097e-05	0.000940234537114367	0.563388178056289	Up-Regulated
DHX36	1.08317415661071	5.717791341162	4.07636846680989	5.32302705564902e-05	0.000941257220761037	0.56176358594902	Up-Regulated
AP3M1	1.38985121502407	10.19605529334	4.07527491342764	5.34728956469462e-05	0.000945251459336954	0.557452368476863	Up-Regulated
MAPK1	2.52091934197343	12.947666318208	4.07472744310108	5.35947565249055e-05	0.000946812749734884	0.555294431565173	Up-Regulated
CDK17	1.2017665344987	5.468515992386	4.07460187388515	5.36227440381857e-05	0.000946996675441649	0.554799519782335	Up-Regulated
FAM53B	1.0716897108107	5.590319229508	4.07444178291644	5.36584460802028e-05	0.000947048929082317	0.554168566500145	Up-Regulated
KANSL1	1.04790121322404	4.962219667966	4.07361738530647	5.38426537609833e-05	0.000949706364885623	0.550919803610229	Up-Regulated
CDH11	3.15696616612541	8.938967356034	4.07171488985583	5.42700536221002e-05	0.000956050389253478	0.543424850169194	Up-Regulated
RAB8B	1.98227181220806	7.071170575156	4.0679969336781	5.51146248527402e-05	0.000969416459131016	0.528787274743644	Up-Regulated
ARHGEF40	1.17877222230136	4.325086267542	4.0632961646573	5.62003374675829e-05	0.000986782010741239	0.510298278732563	Up-Regulated
PPIG	1.37620593831207	10.79107914055	4.0615279643786	5.66139647693396e-05	0.0009923877879049	0.503348796375047	Up-Regulated
SPTLC1	2.06418015751212	14.932064330678	4.05693992019373	5.77007565993387e-05	0.00100893230670649	0.485329803107897	Up-Regulated
SYK	2.64897510420008	13.072182670734	4.05571722743408	5.79937090988762e-05	0.00101298991396637	0.480531040579203	Up-Regulated
CSNK1A1	2.1461088843414	12.496341331216	4.05564392176803	5.80113176740117e-05	0.00101298991396637	0.480243377235867	Up-Regulated
ADAM17	1.79258122874939	7.889719287738	4.05559730558378	5.80225178754759e-05	0.00101298991396637	0.480060450286546	Up-Regulated
EHBP1	1.12059904914403	4.89005163045	4.05515394327967	5.81291447007817e-05	0.00101453775547166	0.478320747013937	Up-Regulated
OIP5-AS1	1.53861156417872	8.390549403542	4.05481754443611	5.82101714142225e-05	0.00101563797534562	0.477000874975644	Up-Regulated
WDFY4	1.14682434864268	2.247612139954	4.05440244896161	5.83103012677336e-05	0.00101644270450062	0.475372375344135	Up-Regulated
SLC7A1	1.96153370604805	7.3037039256	4.05398490191776	5.84111875400217e-05	0.00101788705546209	0.473734415165788	Up-Regulated
FOXO4	1.0804121465227	5.514701724436	4.05384002307915	5.8446231393208e-05	0.00101818348370624	0.473166119054037	Up-Regulated
PSMD1	4.4270703012348	23.182340337998	4.05328280139879	5.85812005336623e-05	0.00102021997635136	0.470980560071158	Up-Regulated
STK35	1.37625895328007	7.888499382072	4.04783238611501	5.99170931992215e-05	0.00104219932197204	0.449617534785322	Up-Regulated
SAV1	1.24393097019205	7.413046796612	4.04630493684717	6.02966292148655e-05	0.00104751014833862	0.443635490624478	Up-Regulated
SP3	1.58089101392006	10.069022258264	4.04450071972159	6.07478770475506e-05	0.0010534854915045	0.436572246399278	Up-Regulated
CCDC25	1.03912279197871	7.203313784256	4.04405037363359	6.08610110296588e-05	0.00105439507325731	0.434809667795262	Up-Regulated
LIMA1	4.66083014024812	16.12194372041	4.03946969482923	6.20231743754794e-05	0.00107124210719301	0.416892105349673	Up-Regulated
MARCKS	8.78721308017629	40.473410627484	4.0376416240771	6.24928313748367e-05	0.00107836422746169	0.409746820643001	Up-Regulated
SF1	3.59635320372558	37.115247959594	4.03191328438111	6.39864888307711e-05	0.00110110976710581	0.387376376337264	Up-Regulated
PDK4	6.55087109658942	11.179227267714	4.03168468763099	6.40467928390637e-05	0.00110181169119024	0.386484272281198	Up-Regulated
FOXN3	1.85027138703737	5.68904345687	4.03146999317973	6.41034785414353e-05	0.00110245096007553	0.385646465408688	Up-Regulated
LNPEP	1.34685397459203	4.180047435016	4.02928721427566	6.46825071979513e-05	0.0011100422610649	0.37713093175949	Up-Regulated
OGA	3.31031508408546	20.153461668616	4.02779663152822	6.50807653945995e-05	0.00111559847406312	0.371318300450343	Up-Regulated
TASOR2	1.3670920233227	6.130060756892	4.02777969298208	6.50853044325093e-05	0.00111559847406312	0.371252258986771	Up-Regulated
CKAP5	2.80974370545076	13.305793348576	4.02634445442464	6.54710000825325e-05	0.00112137792357928	0.365657372222124	Up-Regulated
ZW10	1.1221181806454	7.097519390516	4.02630338920739	6.54820675163542e-05	0.00112137792357928	0.365497318141984	Up-Regulated
STIM2	1.41934292006404	6.106219324208	4.02411859445162	6.60734561966505e-05	0.00112945001826191	0.35698415828796	Up-Regulated
NAA50	3.8116112047521	20.736304183612	4.02364029033427	6.62036001235837e-05	0.00113098985373	0.355121000474957	Up-Regulated
NFIA	1.40815917144536	3.54998327832	4.02243822439981	6.65317507016138e-05	0.00113590842950221	0.350439459357153	Up-Regulated
SMARCAD1	1.02639594544004	6.1197295864	4.02171515034565	6.67298848810395e-05	0.00113860260811979	0.347624021416314	Up-Regulated
MTMR4	1.26033098116538	7.523724823362	4.02123150030251	6.68627253973221e-05	0.00114052457361275	0.345741094935765	Up-Regulated
ARHGAP30	2.20441865861604	8.32054955893	4.01967188516846	6.72928049598715e-05	0.00114612943011744	0.339670710721425	Up-Regulated
SPRY1	3.24349801202941	12.843421754742	4.01403789129994	6.88684120421136e-05	0.0011687344190892	0.317760282915946	Up-Regulated
IGHV3-52	1.33722600461868	2.2363927876	4.00448849994934	7.1619251750995e-05	0.00121213866100507	0.280688783626015	Up-Regulated
ACE	1.50230609109603	4.949446190906	4.00435832101532	7.16574622159057e-05	0.00121240274491146	0.28018399049765	Up-Regulated
PODXL	3.63831118352008	12.193047424872	4.00428905339887	7.16778017129425e-05	0.00121240274491146	0.279915398649586	Up-Regulated
RNF144B	1.87621270770137	6.923565226824	3.99877640116826	7.3314198465721e-05	0.00123748668447625	0.258553528037647	Up-Regulated
KIF26B	1.15381218498936	3.592171018142	3.9972073831958	7.37863921051769e-05	0.00124285605150668	0.252478530344729	Up-Regulated
STT3A	4.23574534283221	27.376847359908	3.99597138884961	7.41603927199053e-05	0.00124803872827379	0.247694523470122	Up-Regulated
MAMDC2	1.41651586144002	2.838563843208	3.99576376335921	7.42233944384149e-05	0.0012487267799128	0.246891029870034	Up-Regulated
MICALL1	1.45805523612004	6.25610458429	3.99170558563313	7.54650461446467e-05	0.0012677274532499	0.231194076949191	Up-Regulated
RMND5A	1.55202408077073	8.211734258402	3.99130205514983	7.55895826809233e-05	0.00126930373907353	0.22963404654519	Up-Regulated
FHL1	3.13999690855738	6.089640290802	3.99125589430986	7.56038411382066e-05	0.00126930373907353	0.229455600276099	Up-Regulated
PDS5A	2.21223694609609	13.142450087404	3.98511209420091	7.75245110009305e-05	0.0012957486100762	0.205722479687639	Up-Regulated
PIEZO1	2.59979527925342	11.529603454368	3.98282122618336	7.825245309282e-05	0.00130446169296537	0.196881776401665	Up-Regulated
SEC31A	3.20797387956813	27.199515407996	3.98172044917862	7.86045350788353e-05	0.00130839936765511	0.192635457276197	Up-Regulated
LARS	1.73036228920542	12.634224110072	3.97976953819862	7.92322244553933e-05	0.0013172940591802	0.185112396260129	Up-Regulated
SLC20A1	3.94304370570944	15.31483718669	3.97719012338244	8.00694283075578e-05	0.00133042966205798	0.175171022834481	Up-Regulated
ANGPTL2	5.06372286570946	15.545341194802	3.96874377607179	8.2869956667347e-05	0.00136930659157011	0.142660120371523	Up-Regulated
MTMR1	1.08288695154671	7.07742764398	3.96831428400839	8.30148143299891e-05	0.00137129883905369	0.141008692164421	Up-Regulated
EXOC1	1.31346113706406	8.768392659982	3.9679448250535	8.3139616240652e-05	0.00137260470274197	0.139588229841531	Up-Regulated
FNBP1	1.65075540978405	8.618679917242	3.96673664948159	8.35489765279432e-05	0.0013781065625896	0.134944012552658	Up-Regulated
MYO5B	1.43520794540003	5.51111655937	3.96597287811244	8.38087463782183e-05	0.00138181191161647	0.132008766360123	Up-Regulated
PLEKHA6	2.50915102173873	7.985588438136	3.96545195500906	8.3986358912043e-05	0.00138307753864669	0.130007113536273	Up-Regulated
CGNL1	1.47050719739203	4.585043799668	3.96217334761582	8.51124397017048e-05	0.00139655142632896	0.117414693402178	Up-Regulated
COL15A1	4.4432824917654	10.23436221756	3.96179802313084	8.52422588508317e-05	0.0013982751821548	0.115973777164041	Up-Regulated
KAT2B	1.0494298491787	4.22573491622	3.96064173260831	8.56433832158869e-05	0.00140235855045943	0.111535443074695	Up-Regulated
CAPRIN1	4.87258317885361	34.78739123526	3.95741247963177	8.67731270567601e-05	0.0014188524548948	0.0991466407305603	Up-Regulated
GALNT5	2.51850327762138	5.488048676424	3.95695210803641	8.69353321908853e-05	0.0014206818497336	0.0973812301396784	Up-Regulated
BRD1	1.20185250414405	8.170844142444	3.95648898496006	8.70987966637787e-05	0.00142252969581533	0.095605462878809	Up-Regulated
PRAG1	1.39307931618405	5.806690922586	3.9524194406628	8.85477660749223e-05	0.00144368911936361	0.0800098747104183	Up-Regulated
EML4	3.69520441435481	17.17764228203	3.95134365658729	8.89346011577242e-05	0.00144874106057884	0.0758896994749625	Up-Regulated
SGCB	1.41402553901872	6.683513831728	3.94946772190286	8.96129913714592e-05	0.00145895014585466	0.0687075250812166	Up-Regulated
RYBP	1.20359590664539	7.59505708524	3.94751019915412	9.03261120092983e-05	0.0014688659591466	0.0612163990359997	Up-Regulated
TOPORS	1.11851393286669	6.106054699514	3.9459995024145	9.08801272977676e-05	0.00147659938629043	0.0554375892547911	Up-Regulated
PRRC1	1.53987283834407	10.78930798067	3.9435659510124	9.17793547959699e-05	0.00148863951483346	0.046132988355545	Up-Regulated
ZDHHC2	1.67709379799736	6.404988572018	3.94253676375141	9.21621828840464e-05	0.0014944195886893	0.0421995482370852	Up-Regulated
LIMS1	1.81849109948272	10.073957303028	3.94091727118822	9.27676520912944e-05	0.00150208041431792	0.0360119792413593	Up-Regulated
VASH1	1.01169556150403	4.129367467056	3.93711833440741	9.42027558201102e-05	0.00152207208881205	0.0215068151284452	Up-Regulated
CAMKK2	1.00703118403473	8.826221856954	3.93347757408143	9.55978195923148e-05	0.00154259745413023	0.00761793718385295	Up-Regulated
OSBPL3	1.52625853962671	5.835546784712	3.93041511406687	9.67864200584559e-05	0.00155976193749132	-0.0040554744850585	Up-Regulated
ABLIM1	4.7319263909601	16.17028821658	3.92869320384263	9.74608599522411e-05	0.00156683872829256	-0.0106152580451919	Up-Regulated
PREPL	1.15146787727471	7.007438829908	3.92842722781635	9.75654337557287e-05	0.00156807342877375	-0.0116282785878088	Up-Regulated
PTPRG	1.11760730069602	3.404478860282	3.92591201622156	9.85596068858579e-05	0.00158270021740114	-0.021204755929479	Up-Regulated
BTN3A3	1.48344779774937	6.818688142792	3.92499044623424	9.89262659400408e-05	0.00158692792980649	-0.0247121207594514	Up-Regulated
PELI2	1.21379428436536	3.22127979365	3.92331328733716	9.95968627615834e-05	0.00159663216024468	-0.0310931640752257	Up-Regulated
COL1A2	79.9718601026065	184.47275284965	3.92246575456561	9.99373759964888e-05	0.00160163615842684	-0.0343167752103044	Up-Regulated
MFSD6	2.61096530940808	14.035986955696	3.91907064890311	0.000101312511257203	0.00162137349719188	-0.047223576656342	Up-Regulated
INHBA	3.16173208328539	7.16718575204	3.91872385765643	0.000101453977695884	0.0016227175735658	-0.0485413435802684	Up-Regulated
EPB41	1.59349783143472	8.449419858288	3.91777669646128	0.000101841306372304	0.00162658010379963	-0.0521398888025004	Up-Regulated
LPIN1	1.07917708752802	3.972198857486	3.91529750326183	0.000102861777363314	0.00164058723494635	-0.0615552044667158	Up-Regulated
IL6ST	7.90254301283219	26.144010913	3.91435746802537	0.000103251234192837	0.00164585225666547	-0.0651237428907789	Up-Regulated
TRIM5	1.02914953049072	6.881985349132	3.91330584130523	0.000103688577564089	0.00165051050968312	-0.0691149473487558	Up-Regulated
ZMYM2	1.34584004135205	5.918038323662	3.91140168995944	0.000104484928734067	0.00166084559719993	-0.076339144771989	Up-Regulated
ATM	1.09897303517335	2.63425984022	3.91061616101606	0.00010481513526182	0.00166562548607307	-0.0793184152957069	Up-Regulated
NIPBL	2.21649290864805	7.75886335755	3.91054003451402	0.000104847188400336	0.00166566603946859	-0.0796071098790181	Up-Regulated
TOPBP1	1.78068682518138	7.210568196798	3.90939334863839	0.000105331125460973	0.00167194283796795	-0.0839550481550075	Up-Regulated
MKLN1	1.28934819913069	3.756569507444	3.90866976835125	0.000105637585985813	0.00167539430964747	-0.0866980616843565	Up-Regulated
NR2F2	2.24860463023472	8.562543076884	3.90809760753976	0.00010588051259429	0.00167729096080235	-0.088866722536129	Up-Regulated
PPP1R12B	1.23277001780536	3.457564231514	3.90796846484587	0.000105935416769472	0.00167729096080235	-0.0893561707294532	Up-Regulated
RPRD1B	1.40961369140805	8.642320772444	3.90778483679262	0.000106013531440458	0.00167805719054099	-0.0900520911416711	Up-Regulated
ABR	1.9253656851174	10.787742195358	3.90695237476572	0.000106368341891395	0.00168225852984035	-0.0932066009194239	Up-Regulated
SLC39A9	1.89468913409344	14.004782511978	3.89988068630975	0.00010942807978384	0.00172629751681346	-0.119978380037788	Up-Regulated
CD34	1.63874583600004	5.586268577888	3.89460883705958	0.000111763062530581	0.00175871077857835	-0.13990670034459	Up-Regulated
TOB2	2.5949738530961	16.88445740227	3.89402410692064	0.000112024933378069	0.00176184951628388	-0.142115498839352	Up-Regulated
NUP160	1.32287433351739	7.795505979802	3.89374603625245	0.000112149670651889	0.00176332012104603	-0.143165791992995	Up-Regulated
MARK3	1.10614766960539	7.697070010788	3.89295191080581	0.000112506624320077	0.0017679478195758	-0.146164873087541	Up-Regulated
SRPK2	1.39259946190138	7.90698765585	3.89189211305272	0.000112984670479587	0.00177299262922401	-0.150166391284976	Up-Regulated
CCDC80	5.50833414137609	11.631948560848	3.8888015363473	0.00011438974354637	0.00179304811503931	-0.161829744268148	Up-Regulated
CSDE1	12.3686529208272	90.3571651563	3.88566356806757	0.000115833264155667	0.00181114979991501	-0.173663025303221	Up-Regulated
IGHJ3	33.5336430310564	55.2545916965	3.88459463608303	0.000116328914033006	0.0018178928356539	-0.177691916105715	Up-Regulated
NBR1	2.53152052534415	20.477689616472	3.8821202551788	0.000117483960131058	0.00183441976575213	-0.18701405480153	Up-Regulated
OPA1	1.63481411728539	8.302489823364	3.88014731964401	0.000118412694561146	0.00184687821757373	-0.194443010793425	Up-Regulated
BMS1	1.0974476309174	8.065824497356	3.87966581286128	0.000118640409631311	0.0018497206828997	-0.196255552589821	Up-Regulated
BHLHE41	2.03756570505338	5.907352349358	3.87877843034635	0.000119061157582998	0.00185494260990443	-0.199595382664895	Up-Regulated
CCN4	1.46015193070669	3.740315972438	3.87861530526351	0.000119138655913614	0.00185563797283823	-0.200209256179742	Up-Regulated
RFLNB	1.43567725644271	5.220741182492	3.87793939724045	0.000119460278557533	0.00186013424921039	-0.202752579283676	Up-Regulated
NIPA2	1.81979314568809	12.264046977082	3.87513024861194	0.000120805796911006	0.001877978000934	-0.213318441303592	Up-Regulated
HNRNPA2B1	11.1748868877606	94.34599483086	3.86077164359608	0.000127910020810442	0.00197806838810692	-0.267211901351581	Up-Regulated
DHX15	2.47037436350412	17.24484223942	3.86015460796209	0.000128223992418228	0.00198129579527246	-0.269523655444302	Up-Regulated
CNOT6L	1.4016866396747	5.1282059659	3.85899207631163	0.000128817513812128	0.00198961890627467	-0.273878191500005	Up-Regulated
CSTF2T	1.1902838293814	8.952727302044	3.85288955511713	0.000131975940376708	0.00203037971923959	-0.296716357621253	Up-Regulated
FBH1	1.1570072914454	9.399979633288	3.8526545408547	0.000132099026173921	0.00203116642614535	-0.297595197656756	Up-Regulated
QKI	1.50354472540271	6.148768701284	3.85231084755239	0.000132279226631582	0.00203282999859711	-0.298880353975482	Up-Regulated
CREBZF	2.48509234789608	12.604183432546	3.85063000664306	0.000133163852900826	0.0020436434625261	-0.305163888161024	Up-Regulated
FYB1	2.31419133044805	6.262580585596	3.84980433310719	0.000133600449704716	0.00204922982634555	-0.308249580232079	Up-Regulated
USP53	1.25938959240802	3.827669571562	3.84750659452891	0.000134822571371109	0.00206629131438224	-0.316833365441005	Up-Regulated
ARFGAP3	3.17036275540018	22.265469935774	3.8462358238887	0.000135502998355838	0.0020750297776428	-0.32157857787053	Up-Regulated
ICK	1.30390711222938	6.043140638108	3.84508347078014	0.000136122823626759	0.00208226246133581	-0.325880327893639	Up-Regulated
VAMP7	3.02932239621345	19.3749876898	3.84426064056588	0.00013656704422324	0.00208761460060471	-0.328951221157166	Up-Regulated
DYNC1I2	1.99181628182948	17.55704917514	3.84422996767644	0.000136583630021321	0.00208761460060471	-0.329065683796377	Up-Regulated
HMCN1	1.26096099008268	2.21905842737	3.84330924915723	0.000137082378503094	0.00209410394282012	-0.332501147017284	Up-Regulated
MIR635	1.34206130882937	5.793124659366	3.84268201715988	0.000137423131768319	0.00209760677014628	-0.334841084313886	Up-Regulated
UBE2J1	3.62768011258148	24.511843859164	3.8422647230716	0.000137650276262153	0.00210050601298308	-0.336397632707022	Up-Regulated
SAMD9L	2.37817600240538	7.128884119324	3.84010455281276	0.000138831797690698	0.00211567668810109	-0.344452735643274	Up-Regulated
ZNF518A	1.05158116628269	3.126667875656	3.83848553731576	0.000139723605292734	0.00212697074101727	-0.350487116770442	Up-Regulated
ICE1	1.41027179080004	7.07857038914	3.83807391893632	0.000139951199777388	0.00212986110259598	-0.352020915017785	Up-Regulated
TMEM30A	9.60350660600037	53.20968805666	3.83592676989404	0.000141144103726437	0.00214627989240462	-0.360019243141361	Up-Regulated
ERBIN	2.5031475867094	10.550128829632	3.83274885377408	0.000142927318918144	0.00216988958145666	-0.371849531162899	Up-Regulated
F13A1	5.68413295373875	12.287384788176	3.8320283696525	0.000143334550940328	0.00217542931350741	-0.374530360408889	Up-Regulated
CHD9	1.04594009924535	3.110008371626	3.83137483819297	0.000143704887709586	0.00217993596587074	-0.376961656459082	Up-Regulated
PDGFB	1.82302253693871	6.472776950216	3.83102439418685	0.000143903845947633	0.00218236772657784	-0.378265232429666	Up-Regulated
VWA2	1.84486677443205	5.80824627236	3.82998048651661	0.00014449804861171	0.002190790634443	-0.382147677265231	Up-Regulated
N4BP1	1.17032763030672	8.854895390682	3.82986458825586	0.000144564161800462	0.00219120460118547	-0.382578658280822	Up-Regulated
FNBP4	1.79572959363739	9.020904504244	3.82944544590908	0.000144803496609271	0.00219365447331797	-0.384137184684976	Up-Regulated
ELK4	1.79005506769337	5.800515151282	3.82857242089762	0.000145303205424098	0.0022000440550952	-0.387382898577068	Up-Regulated
VWA5A	1.73764333658672	7.505577494344	3.82617253558974	0.000146685276195305	0.0022179960844304	-0.39630154642517	Up-Regulated
ATP8B2	1.46292555745338	6.211664774874	3.81992921358071	0.000150339136025808	0.00226579107276001	-0.419478783416754	Up-Regulated
LONP2	1.55467156446408	9.897454216676	3.81982001257581	0.000150403803416085	0.00226579107276001	-0.419883855395266	Up-Regulated
PAQR8	1.29659846941069	3.728630741698	3.81981296182524	0.000150407979679859	0.00226579107276001	-0.419910009188491	Up-Regulated
USP10	1.92356177558679	14.161333638882	3.81962795606889	0.000150517600463077	0.00226683762063105	-0.420596246425964	Up-Regulated
IPO7	4.69350969257087	28.1206272457	3.81807945083418	0.000151438093473875	0.00227948445631257	-0.426338849192691	Up-Regulated
FRMD6	1.26473235694935	3.130244703792	3.81754357454987	0.000151757875727151	0.00228247240847913	-0.428325624951277	Up-Regulated
DGLUCY	1.0665108737067	5.496060425856	3.81739169860962	0.000151848623043817	0.00228322905610572	-0.428888661261743	Up-Regulated
ELF4	1.98428378105073	10.253589956044	3.81729249010823	0.00015190792872871	0.00228351266345892	-0.429256436803917	Up-Regulated
FAM107A	1.30155859570135	2.286396808704	3.81617678709287	0.000152576390668241	0.00229173067132736	-0.433391835459637	Up-Regulated
IGHV3-60	1.13919923169068	1.88368385748	3.81610045574649	0.000152622225164418	0.00229180942952346	-0.433674719036833	Up-Regulated
SRRM2	9.77445936585903	50.21957517045	3.81556666361576	0.000152943113530996	0.00229540699975374	-0.435652800789045	Up-Regulated
PHC3	1.18420583043735	3.04676108642	3.81544832678547	0.000153014337754283	0.00229586567205543	-0.436091288071153	Up-Regulated
TGFBR1	3.38166929272007	10.462739949372	3.81401112162584	0.000153881862076345	0.0023062907572491	-0.441415708434094	Up-Regulated
SEC23B	3.97378667912286	24.591955527854	3.81253371045129	0.000154778494493245	0.00231679442671874	-0.446887108117566	Up-Regulated
SMAD1	1.00652414431736	3.539849304286	3.80912189457906	0.000156867989129647	0.00234372149622889	-0.45951468313268	Up-Regulated
PLXNC1	1.05371072673603	4.031531430348	3.80782848743814	0.000157667047463051	0.00235441395578189	-0.464298963795889	Up-Regulated
PHIP	1.49182349113604	5.150762385144	3.80657695130459	0.000158443894530841	0.00236538887601952	-0.468926905548311	Up-Regulated
LOX	3.56651078388273	8.300120309424	3.80581632899528	0.000158917787754054	0.00236875933209839	-0.471738840514921	Up-Regulated
EIF4G2	13.9012369879209	118.93773228038	3.80581056253312	0.000158921385557973	0.00236875933209839	-0.471760156451075	Up-Regulated
COL3A1	149.690414636085	345.00040262679	3.80485921312208	0.000159516004100348	0.00237574073002104	-0.475276436816515	Up-Regulated
SUZ12	1.64051708770138	8.706000043096	3.80464269653885	0.000159651625729548	0.00237713355493566	-0.476076587409058	Up-Regulated
ARL4C	7.2318196367575	25.994149923688	3.80068996533809	0.000162146748406246	0.002409836157348	-0.490676602054978	Up-Regulated
TGFBR3	1.10482661254135	1.964148746478	3.80047787852306	0.000162281661038121	0.00241057218202403	-0.491459572251246	Up-Regulated
CAVIN1	13.1628886146244	51.573454838856	3.79832793808328	0.000163655274062968	0.00242969771992355	-0.499394274459907	Up-Regulated
ITPR3	7.17358035749614	26.544887390938	3.79822210337906	0.000163723175205028	0.00243006682314697	-0.499784765106921	Up-Regulated
PKP4	1.45856940282672	9.359871907632	3.79608230187829	0.000165101739239876	0.00244844106882313	-0.507677633488139	Up-Regulated
ENSG00000259976	2.6588255006854	10.403988465946	3.79603153059131	0.000165134581216742	0.00244844106882313	-0.50786485740071	Up-Regulated
AP1AR	1.04565857320271	6.667582956062	3.79465125826365	0.000166029791380423	0.00245977645004725	-0.512953836513232	Up-Regulated
MAP3K1	1.22887585012269	5.308053675032	3.78884761072005	0.000169844240661706	0.00251006915284194	-0.534332415333481	Up-Regulated
PKN2	1.79892400292805	9.258813915556	3.78643747334213	0.000171452475143612	0.00252751389010013	-0.543201430331613	Up-Regulated
CHD2	1.52140544810139	7.55319322202	3.78617224709405	0.0001716303299264	0.00252947534794427	-0.544177105584787	Up-Regulated
NCK2	2.63960466984544	17.000127264896	3.7850795856311	0.000172364881405272	0.0025376515173463	-0.548195947251492	Up-Regulated
GOLIM4	2.91374548070677	14.530998503994	3.78495014420397	0.000172452095776791	0.00253827366518597	-0.548671964165118	Up-Regulated
WWTR1	2.34915293164275	10.906112818972	3.78377912844576	0.000173242990725502	0.00254681434823559	-0.552977640657236	Up-Regulated
CUL5	1.18510885489604	6.73926918302	3.78375711187618	0.000173257893263897	0.00254681434823559	-0.553058580746758	Up-Regulated
SUN2	4.3997802886108	22.258551180578	3.78332395617704	0.000173551333007727	0.0025500277920601	-0.554650911932953	Up-Regulated
DOP1B	1.11391537245337	5.687174168188	3.78276500308409	0.000173930686581541	0.00255404434202351	-0.556705434781104	Up-Regulated
PHLDB2	1.03960912948802	2.4033853035	3.77942466366565	0.0001762140821749	0.0025822017372637	-0.568977420836237	Up-Regulated
ADH1B	4.69796530924804	7.62557774904	3.77832667758549	0.000176970799598868	0.00258992957909582	-0.573009048073267	Up-Regulated
PODN	2.96024588361341	9.549450848542	3.77703536712857	0.000177864675431721	0.00260153693180423	-0.57774911584508	Up-Regulated
C1orf115	2.35836169201871	7.362816544494	3.77698134393547	0.000177902164214168	0.00260153693180423	-0.577947387718564	Up-Regulated
ELL2	3.09164687439475	13.198260335012	3.7759837176478	0.000178595796582738	0.0026070636184636	-0.581608319630438	Up-Regulated
DLG1	1.0157679540667	5.54968748595	3.77574016905954	0.000178765518642258	0.00260875677127437	-0.582501917224774	Up-Regulated
STAB1	1.91742325537605	7.166537168236	3.77478686675383	0.000179431311889888	0.00261725797019933	-0.585999129705542	Up-Regulated
EMILIN1	7.02036749411214	24.27930048056	3.7743816850186	0.000179715001363491	0.00261990412909478	-0.587485296133383	Up-Regulated
SETD3	1.5265212060401	13.22589176665	3.77127246864758	0.000181906049728043	0.00264600606401391	-0.598884579958064	Up-Regulated
WDR81	1.01328742568803	5.955267626154	3.7683440787159	0.000183992684897776	0.00267191640483882	-0.609612789000587	Up-Regulated
FAM120A	4.35735238997358	32.95139009608	3.76272939439919	0.000188056722106338	0.00272183301380312	-0.630160271727726	Up-Regulated
THBD	4.22750315887473	10.689799493572	3.7623253141684	0.00018835244563253	0.00272471622671234	-0.631637926259538	Up-Regulated
CAMSAP2	1.48383769636539	8.058274220754	3.76105403332237	0.000189285686263114	0.00273611344907877	-0.636285812205314	Up-Regulated
ENSG00000259366	1.19809941792002	2.133068272456	3.76038906304449	0.000189775572171293	0.00274249259799421	-0.638716395969447	Up-Regulated
GCNT1	1.36549892282402	3.475497623366	3.7601024620879	0.00018998708045338	0.00274386301620708	-0.639763847861567	Up-Regulated
RB1	1.33717307696539	7.97927574378	3.75940405931254	0.000190503424776271	0.0027501953122713	-0.642316012379616	Up-Regulated
VPS13C	2.53645821746137	5.410608632096	3.75897813287268	0.0001908189705138	0.00275334267676454	-0.643872250177964	Up-Regulated
ENSG00000278263	1.48453781134401	2.181192068724	3.75730787986868	0.000192061130736266	0.00276914287602152	-0.649973365181599	Up-Regulated
PTGER4	1.18033779632802	3.816314064142	3.75251079026498	0.000195671223206092	0.00281482595680403	-0.667481971060501	Up-Regulated
ITPR2	1.2918182138427	3.844121346286	3.75152860040208	0.000196418224064723	0.00282331195237229	-0.671064199439198	Up-Regulated
PROM1	4.01419543644804	5.337197423496	3.74984999705364	0.000197701104966661	0.00283958333439904	-0.677184325486866	Up-Regulated
MMP2	26.0824672758032	76.87004121854	3.74819011608481	0.000198977438947248	0.00285428485274404	-0.683233645186102	Up-Regulated
COL5A3	1.23127287401335	3.142489603414	3.7466912118908	0.000200136661099375	0.00286727125661807	-0.688694121483262	Up-Regulated
ATF7IP	1.62076910661071	7.517711467886	3.74527070471065	0.000201241123528536	0.00288090138832268	-0.693867094082818	Up-Regulated
PIK3CB	1.16458041533871	6.246605414488	3.74477531976979	0.000201627640477066	0.00288403265763093	-0.695670670580689	Up-Regulated
DOCK5	1.23681627467736	3.864628094392	3.74436558790684	0.000201947856289019	0.00288657594219309	-0.697162234607723	Up-Regulated
SULF1	8.82646415179216	20.199516164548	3.74430482216159	0.000201995387038928	0.00288657594219309	-0.697383429555321	Up-Regulated
DIAPH1	3.93332339587483	29.73848921093	3.74319590984868	0.000202864627870766	0.00289606567742385	-0.701419413792072	Up-Regulated
SERPING1	23.855004820534	90.469111925128	3.74057182484003	0.000204935622744347	0.00292215002021232	-0.710965502110005	Up-Regulated
SCYL2	1.38945449046141	9.677471508574	3.74016494945457	0.000205258517405204	0.00292580185589882	-0.712445096493505	Up-Regulated
SF3B3	1.88201220949075	14.038695538278	3.73235637478959	0.000211549013989042	0.00300484751668812	-0.740811344571337	Up-Regulated
PRR12	1.22999205255471	7.743044230328	3.73165692805223	0.000212121254776	0.00301070341023322	-0.743349493074367	Up-Regulated
TTC3	2.30475227733075	11.97101087439	3.73121965657433	0.000212479741540983	0.0030142760520466	-0.744936032941213	Up-Regulated
DMXL2	1.22072757748801	3.035642563812	3.73031701284867	0.000213221558404523	0.00302328036390703	-0.748210513928651	Up-Regulated
GAB2	1.76586940739205	7.112259508072	3.72852921507206	0.000214698024683539	0.00304192350606206	-0.754693818168301	Up-Regulated
VAMP2	3.00483537501077	18.744834836986	3.7251545736631	0.000217511276691583	0.00307792085044698	-0.766923673090814	Up-Regulated
ADGRL4	1.14436045053336	4.985901955668	3.72253754393409	0.000219716810705132	0.00310446217448009	-0.776400698627373	Up-Regulated
TMF1	1.34348931830673	8.654904097202	3.72012619654225	0.000221767629659691	0.00312717835619775	-0.785127312663103	Up-Regulated
CYBB	8.5230584569521	26.607611045794	3.71741084111703	0.000224098575147687	0.00315610617396197	-0.794947722738749	Up-Regulated
KDM7A	1.16989151736802	4.602700887098	3.71517848684727	0.000226032154974997	0.0031817505614668	-0.803016220554772	Up-Regulated
SETD5	1.60488580490941	10.419319781514	3.71364012547763	0.000227373754406138	0.00319585500311799	-0.808573720399784	Up-Regulated
COL4A2	17.0464171682537	55.72106721227	3.71267785561404	0.000228216753886822	0.0032053099853741	-0.812048919242014	Up-Regulated
PCGF5	1.51146801724806	7.61143469304	3.7126099592684	0.000228276345680054	0.00320534960294492	-0.812294091979831	Up-Regulated
FBLN1	9.86547290909087	24.552180503834	3.71185293573021	0.00022894176893283	0.00321070074906024	-0.815027405892275	Up-Regulated
IARS	2.65536460591479	17.506754865564	3.71119975104573	0.000229517384930753	0.00321797394352502	-0.817385374794116	Up-Regulated
ARHGAP23	1.41144744856003	5.316674077492	3.71090972034632	0.000229773409670813	0.00321996437910741	-0.818432247406132	Up-Regulated
TPM1	3.3878746093361	13.847933736226	3.71043468954413	0.000230193324183778	0.00322504845576681	-0.820146715012512	Up-Regulated
FCHSD2	1.41383995323206	9.064590892564	3.70899388899773	0.000231471375879121	0.00323652930993339	-0.825345541112047	Up-Regulated
PNISR	1.90959486776538	7.576591538152	3.70548745529917	0.000234609695500205	0.00327422533361548	-0.837989788062123	Up-Regulated
TIMP2	14.519985423027	58.97581125227	3.70441739369119	0.000235575366770701	0.00328658778928602	-0.841846190913621	Up-Regulated
MYO1E	2.23155226377339	8.315429613854	3.70350680305712	0.000236400069285517	0.00329646438921452	-0.845127045089329	Up-Regulated
KIRREL1	1.61777992076804	6.377389642768	3.70318335023354	0.000236693667052517	0.00329892893987957	-0.846292260522697	Up-Regulated
FAM122B	1.94217423678141	10.19946961233	3.70276454855306	0.000237074322707058	0.0033034188880462	-0.847800820249209	Up-Regulated
ANXA6	4.56414272887482	23.6378620506	3.7012703328628	0.000238437139533976	0.00331995051423621	-0.8531817981792	Up-Regulated
NUDT21	2.04851232824279	15.757570257142	3.70104162360504	0.000238646385927934	0.00332122592947427	-0.854005245863518	Up-Regulated
MED13	1.93932705460541	8.520651665482	3.70045182293378	0.000239186793036065	0.00332710655866205	-0.856128549390426	Up-Regulated
ITGB5	5.26180665350418	25.739958628088	3.69933125509994	0.000240216691439084	0.00333978690355629	-0.860161751452693	Up-Regulated
DHX29	1.71466026508273	9.412338560524	3.69892310329064	0.000240592853833656	0.00334180838548321	-0.861630504000771	Up-Regulated
RASSF8	1.50250775150136	3.462390032346	3.69661512622748	0.000242730390659917	0.00336975672167435	-0.869932976822144	Up-Regulated
NDUFS1	1.10423099810938	7.978012536974	3.69044513807359	0.000248532808233841	0.0034410031598065	-0.89210415599741	Up-Regulated
ETV6	1.78148890597074	10.07133664675	3.68908900728258	0.000249825522983805	0.00345635845459167	-0.896972564066988	Up-Regulated
SMAP2	3.89275054196015	21.544765313102	3.68409386593858	0.000254641842883826	0.00350495687251674	-0.914890135757241	Up-Regulated
UBA6	1.14933808489337	4.943119994862	3.68206397588082	0.000256623910805303	0.00352279178895653	-0.922164782635979	Up-Regulated
SORT1	2.81462542940544	16.49353004059	3.68168483810596	0.000256995721009814	0.00352703826055788	-0.923523102172497	Up-Regulated
FMR1	1.20267339240538	6.966191756024	3.68105142691731	0.000257618020823393	0.00353471958048836	-0.925792099943334	Up-Regulated
UBL3	3.58095293842943	17.232904222382	3.68039342590534	0.000258265979735417	0.00354188862808874	-0.928148791584827	Up-Regulated
MTDH	4.4783811696135	26.115190371114	3.67816089549921	0.000260475879188383	0.00356872812784646	-0.93614183302559	Up-Regulated
BTN2A1	1.15160145197606	9.112242463718	3.67395532479164	0.000264687201297688	0.00361831092279219	-0.951186397429169	Up-Regulated
FCF1	1.11636509789073	9.32748119853	3.67013595578964	0.000268567190586004	0.00366358350994839	-0.964835279339077	Up-Regulated
CCDC8	1.21538215982669	2.935363955206	3.66910624068793	0.000269622364719766	0.00367665924897779	-0.968512763704349	Up-Regulated
ITCH	1.81982255421074	11.79902378717	3.66907350459039	0.000269655974035476	0.00367665924897779	-0.968629660094615	Up-Regulated
SMAD3	1.97525603905074	9.049275246568	3.66553463857979	0.000273312555628752	0.00372112375291897	-0.981260668547194	Up-Regulated
PLEKHB2	2.87840273186682	23.147777753332	3.66472865207093	0.0002741518441294	0.0037307513307761	-0.984135801204094	Up-Regulated
CRY2	1.67139605334139	8.013555963926	3.6640730908063	0.000274836278139919	0.0037391641204959	-0.986473891906658	Up-Regulated
POGZ	1.8488918051174	10.258680962614	3.66378929267839	0.00027513307343915	0.00374230027931772	-0.987485948633747	Up-Regulated
YES1	2.81815171606412	14.922800113008	3.66184923412486	0.000277170065100023	0.00376456556305326	-0.994402431044535	Up-Regulated
SIRPA	2.7452700775734	11.928788040668	3.66147128969775	0.000277568539349714	0.00376907101977495	-0.995749432807463	Up-Regulated
CDC27	1.3492886308134	9.618408755942	3.65903537447159	0.000280149720259357	0.00379840108105899	-1.00442792440918	Up-Regulated
ATP6V1B2	2.13200069520543	15.403413900004	3.65901149581246	0.000280175134220297	0.00379840108105899	-1.00451297037522	Up-Regulated
GNE	1.36965921763204	5.659417141864	3.65856479461804	0.000280650956106926	0.00380269585619226	-1.0061038394264	Up-Regulated
ENAH	2.56179367592007	11.644104527068	3.65810617845537	0.000281140259786053	0.00380841175810469	-1.00773695063548	Up-Regulated
HEPH	1.32742404696535	2.87749711336	3.65697225376714	0.000282353503190118	0.00382301226465641	-1.01177397184695	Up-Regulated
DPYSL3	9.69609067768557	30.217275239568	3.65553503246915	0.000283898330318877	0.00384208620041566	-1.01688909138883	Up-Regulated
MPP1	1.41537533905071	5.159904894224	3.65308260164495	0.000286552731931035	0.00387429449175244	-1.02561297641663	Up-Regulated
SLC25A25	1.12084519895203	5.009845373198	3.65212139090798	0.000287599451207753	0.00388565508845201	-1.02903072016774	Up-Regulated
KLF6	6.44575514601085	29.21419189058	3.64813220194339	0.000291982031800465	0.00393553815961202	-1.04320583113193	Up-Regulated
FAM168A	1.53115022756806	8.717822227188	3.64768951667522	0.000292472221540854	0.00394026097283676	-1.04477795570579	Up-Regulated
HNRNPA3	5.47164118290704	46.75751301598	3.64556768248935	0.000294832502810078	0.00397102527222324	-1.05231079326542	Up-Regulated
CDK12	1.67822775002671	6.192390044272	3.64479204411247	0.000295699763367398	0.00397984664856427	-1.05506339174973	Up-Regulated
ATP1A1	30.2178337393609	133.19597087668	3.64472984998182	0.000295769407863405	0.00397984664856427	-1.05528408327901	Up-Regulated
SLAMF6	1.22742271273869	3.60032810577	3.64406709910078	0.000296512508719483	0.0039888951047917	-1.05763558678895	Up-Regulated
DLG5	1.2161640699627	5.076925710208	3.64369807185603	0.000296927035584945	0.00399256902980747	-1.05894475504355	Up-Regulated
COLEC12	2.24011624315471	6.284163276582	3.64352907164453	0.000297117054558024	0.00399417286128585	-1.05954426153199	Up-Regulated
THRA	1.16117248444272	6.254401140828	3.63945046741251	0.000301737714178394	0.00404473245019618	-1.07400458971077	Up-Regulated
XRCC5	6.82314755370705	59.01180072416	3.63898388870546	0.00030227058353856	0.00404986865134538	-1.07565782421575	Up-Regulated
CWC22	1.06763851405073	9.614260666778	3.63861315840885	0.000302694616587511	0.00405274857651114	-1.0769712945036	Up-Regulated
HELZ	1.06424630053069	4.295313302814	3.63767422269136	0.000303771051168482	0.00406426950711461	-1.08029730738581	Up-Regulated
UNC119B	1.43801470076538	7.202636681694	3.63462674789524	0.000307289626721827	0.00410065696391894	-1.09108683736596	Up-Regulated
CBFB	1.91005574976277	15.642601319906	3.63380280094141	0.000308247498149829	0.00411243363422506	-1.09400253426191	Up-Regulated
COL14A1	2.81333434951206	6.56832721319	3.63343375362838	0.00030867743911567	0.00411625812232164	-1.0953082768542	Up-Regulated
CCDC88A	1.00179096000802	2.839699286478	3.63325974006235	0.000308880360642335	0.00411799150938061	-1.09592391830693	Up-Regulated
TARDBP	1.52885765360544	17.811882953556	3.63203614281946	0.000310310769177153	0.00413315790009701	-1.10025208542431	Up-Regulated
PTEN	1.46531071551738	7.63103746795	3.62789739740983	0.00031519528189903	0.00418929224278079	-1.1148816078939	Up-Regulated
MPRIP	1.91436329920007	9.836516517904	3.62733784868199	0.000315861169644184	0.00419619705865418	-1.11685827127702	Up-Regulated
HSPH1	2.91138694970143	14.041783507156	3.62712522883139	0.000316114542818623	0.00419717850026169	-1.11760929693237	Up-Regulated
TBXAS1	1.23491979666937	4.999567033734	3.62523940493038	0.000318370194435448	0.00422311788347211	-1.12426866367422	Up-Regulated
HSP90AA1	40.5301518936281	215.22931988382	3.62516348822746	0.000318461314770403	0.00422311788347211	-1.12453667780868	Up-Regulated
RAPGEF5	1.46880155170671	5.17821994742	3.62304433603306	0.000321014767167707	0.00425066012407502	-1.13201592308214	Up-Regulated
PAK2	2.87472437617076	19.228177420944	3.62153564582737	0.000322844348933487	0.00426987931251665	-1.13733810187619	Up-Regulated
PPWD1	1.09303438892804	6.217613769704	3.62120217714167	0.00032325006372317	0.00427424399247632	-1.13851418949842	Up-Regulated
MIR4635	1.36819220239468	2.788279174948	3.62099488309029	0.000323502509297426	0.00427658046767548	-1.1392452287579	Up-Regulated
LCOR	1.02917842638136	3.104053206682	3.61953345854008	0.000325287511193456	0.00429514924450274	-1.14439793426555	Up-Regulated
GLYR1	2.2425789767148	21.52611786156	3.61839853498795	0.000326680094347238	0.00431051292520201	-1.14839809802785	Up-Regulated
GOLGA3	2.05317882574942	13.082341173328	3.61810055825155	0.000327046646645002	0.00431333350063617	-1.1494481527906	Up-Regulated
IGHV3-71	1.86017245910936	3.146500269404	3.61770585149238	0.000327532784579748	0.00431873623310536	-1.15083895289156	Up-Regulated
RC3H1	1.06557428918936	3.358355279276	3.6161551188017	0.000329449309273387	0.0043379285100011	-1.15630176546648	Up-Regulated
MXRA5	6.31667391058412	14.797363698074	3.61496417046108	0.000330928323278754	0.00435435657437468	-1.16049564633174	Up-Regulated
HCLS1	3.34924074556277	14.16409049546	3.61221626073574	0.000334364707897399	0.00438934335563708	-1.17016730844206	Up-Regulated
IGHV3-63	1.39781390093335	2.494826418044	3.60662690060799	0.000341458046552515	0.00447206280825831	-1.18981832772111	Up-Regulated
ADAM28	1.72507794697603	4.231380357896	3.60606186933319	0.000342182921307503	0.0044805171428439	-1.19180325212273	Up-Regulated
ITGA9	1.55434370604803	4.761542105488	3.60352051584258	0.000345461094402682	0.00451924903870941	-1.20072724081485	Up-Regulated
NR1D2	1.73631643029605	8.489669669298	3.60268010023732	0.000346551640948964	0.00453246518406751	-1.20367705498812	Up-Regulated
MAML2	1.29266052057336	4.476679708014	3.60257455084287	0.000346688832839358	0.00453320940040366	-1.20404748160373	Up-Regulated
AASS	1.43920677624536	3.186848367504	3.60242194347432	0.000346887280243714	0.00453475404719618	-1.20458304041948	Up-Regulated
TLK1	1.16754841563739	7.557591124264	3.59862602075857	0.000351857847487459	0.00458749563276628	-1.21789748529983	Up-Regulated
SUCLA2	1.21252012182939	9.052546796948	3.59713813675395	0.000353824321455994	0.00460836793857598	-1.22311269995081	Up-Regulated
PLXNB2	12.1219680988458	61.482796573742	3.59504708325745	0.000356605410375477	0.0046339005926835	-1.23043863660822	Up-Regulated
KPNA3	1.87124247509606	11.646147716658	3.59496108900409	0.000356720220019327	0.00463432589565376	-1.23073982805318	Up-Regulated
EGLN1	1.97970548335207	9.598285430386	3.59452247627301	0.000357306344929571	0.00464087268025501	-1.2322759452534	Up-Regulated
C4orf19	1.24845553762135	2.89461592064	3.59311552295257	0.00035919258023744	0.00466001201121004	-1.23720220101618	Up-Regulated
CD82	5.0402645690908	19.891964130202	3.59189565053589	0.000360835560390504	0.00467702859853265	-1.2414719364625	Up-Regulated
NUP133	1.21071276281608	9.79978093312	3.58964673525259	0.00036388299315213	0.00470896119100675	-1.24933986739758	Up-Regulated
CYFIP2	1.20572362416004	4.957030517424	3.58918151650574	0.000364516401715376	0.00471499669123753	-1.25096687200713	Up-Regulated
SOAT1	2.41430602848811	15.064412106662	3.58793616825928	0.000366217071301681	0.00473590977159052	-1.25532122989657	Up-Regulated
ZNF33A	1.34971950779471	6.339471139678	3.58718440719669	0.00036724728813579	0.00474452202094067	-1.25794906659556	Up-Regulated
NT5C2	1.46946016083207	9.081195645704	3.58527001313413	0.000369883068517571	0.00477238755291832	-1.26463861222655	Up-Regulated
RPS6KA3	3.29535919212009	14.97995904057	3.58518731426687	0.000369997328888006	0.00477277111865334	-1.26492751386175	Up-Regulated
VCAN	7.65703978186415	18.301449882846	3.58457821247385	0.000370839910720329	0.00478254732735964	-1.26705516552089	Up-Regulated
ZNF664	4.44282374821618	27.159419786202	3.58335506695529	0.000372537347658666	0.00480334121629503	-1.27132669463042	Up-Regulated
HEATR1	1.00997974470671	5.849663387826	3.57868648715128	0.000379083433708443	0.00487327635487532	-1.28761781232447	Up-Regulated
ZNF292	1.13561852116003	3.223361729262	3.57622519573819	0.000382577814280505	0.00491372292358772	-1.29619842518106	Up-Regulated
ITGBL1	1.43242559198135	3.910916808818	3.57403373965072	0.000385714489766811	0.0049483812330661	-1.30383361269103	Up-Regulated
THUMPD1	1.54259315642941	12.04975092233	3.57373531486476	0.000386143491309406	0.0049527595781055	-1.30487300176948	Up-Regulated
CIITA	1.21415696123736	4.209329222744	3.56537854737693	0.000398339983380321	0.00509069121811595	-1.333945455549	Up-Regulated
MGAT4A	1.61603630098406	6.42604430133	3.56462448176626	0.000399458100388285	0.00510036268792921	-1.33656560224934	Up-Regulated
SAMHD1	5.43702185957083	26.461183332862	3.56433264519133	0.000399891620052207	0.00510452124627451	-1.33757950349552	Up-Regulated
NSD2	1.06017334709337	4.88875706388	3.5602559720188	0.000405993746813014	0.00517094810259635	-1.3517344710646	Up-Regulated
AGO2	1.16855715940803	4.423288343644	3.55845107327961	0.000408723160143734	0.00519984640488404	-1.35799649893102	Up-Regulated
IGHJ2	18.0110392115255	28.240601825692	3.55816864072855	0.000409151814089257	0.00520178351166259	-1.35897611493203	Up-Regulated
PITPNB	1.53690949877341	12.952057385136	3.55800889572288	0.000409394448956214	0.00520369652915731	-1.35953015703109	Up-Regulated
PIK3AP1	1.56210718117604	6.093505554914	3.55794189943947	0.000409496248964871	0.00520381897654863	-1.35976251257401	Up-Regulated
POLG	1.05423756170672	9.062322138608	3.55773923230026	0.000409804343528414	0.00520584786940521	-1.36046537450673	Up-Regulated
GRAMD4	4.61912896498946	16.277776711526	3.55505327413372	0.000413908101526629	0.00524974459802264	-1.36977684652882	Up-Regulated
LRP6	1.09208226379203	4.7319300983	3.55502791822175	0.000413947024501812	0.00524974459802264	-1.36986471659801	Up-Regulated
IGHV3-30	75.1712590753342	140.214854867996	3.5514170289778	0.000419525121441851	0.00531094347123954	-1.38237205048848	Up-Regulated
SMAD5	1.32403822596539	7.801134298514	3.54973963664816	0.000422140234956931	0.00533686963858112	-1.38817806252094	Up-Regulated
EMC1	1.32097409139206	8.41820417044	3.5466232401478	0.00042703938661567	0.00538674504193641	-1.39895802384506	Up-Regulated
C7	10.7959472069655	18.287915528488	3.54585736947369	0.000428251503174826	0.00539917163135716	-1.40160587770417	Up-Regulated
TIE1	1.27945906175469	4.099081274684	3.54230490678668	0.000433916112558618	0.00545399323935265	-1.4138807401011	Up-Regulated
FAM219A	1.05364120191471	6.753195348204	3.54143140445274	0.000435319670203341	0.00546919979958852	-1.4168971702654	Up-Regulated
ETV3	1.09123423595739	6.816156537336	3.54071441170149	0.000436474921312008	0.00548005571096226	-1.41937260367301	Up-Regulated
DNM1L	2.17468357078673	9.627317332202	3.53753435242209	0.000441633462459926	0.00553620491206703	-1.43034608450008	Up-Regulated
MAPK6	1.96368110551471	9.280023279904	3.53684825735584	0.000442753873710356	0.00554773975625567	-1.43271237396567	Up-Regulated
FGFR4	1.53770368671736	3.313726683262	3.5367303726185	0.000442946650275421	0.00554773975625567	-1.43311890548071	Up-Regulated
MYO10	1.92091811463472	8.48896866988	3.53525081513909	0.00044537285816727	0.00557194702968806	-1.4382201389993	Up-Regulated
TRMT2B	1.04030815287472	6.873387135872	3.52974100070559	0.000454517824375308	0.00567002449890726	-1.45719907868668	Up-Regulated
ZHX1	1.19085992326404	6.295043211872	3.52790009932633	0.000457612245413934	0.00570610534194261	-1.46353391686106	Up-Regulated
NAB1	1.57568829297872	9.095270810566	3.52680518756825	0.000459462052062992	0.0057253778242173	-1.46730019383709	Up-Regulated
TCTN3	2.15187083537611	17.896622565348	3.52157913467262	0.000468388060700285	0.00582246990206931	-1.48526144664751	Up-Regulated
POF1B	1.91007119858403	3.952232633834	3.52131776751189	0.00046883870416845	0.0058255066188501	-1.48615906573769	Up-Regulated
COL6A1	19.7856118609817	62.58419071716	3.50949377880181	0.000489654897135096	0.00606147887462062	-1.52670015438132	Up-Regulated
SSC5D	1.08457731487202	3.568974378162	3.50916548737769	0.000490245006020522	0.00606745359160997	-1.52782392080596	Up-Regulated
WEE1	1.23369813853338	5.151049713108	3.5081006210499	0.000492163700988378	0.00608319936985657	-1.53146835038348	Up-Regulated
SNX27	1.48412776886139	9.75271934723	3.50689730429927	0.000494340310094105	0.00610609237545904	-1.53558534988266	Up-Regulated
CBX6	2.35869162422939	8.496140338268	3.50637835996384	0.000495281773825006	0.00611504575375763	-1.53736043891045	Up-Regulated
GNA13	2.85673264470413	16.59290512624	3.50550574506569	0.000496868644792822	0.00612793808511305	-1.54034472164408	Up-Regulated
RASEF	1.83552187974137	7.360514897958	3.50539010385049	0.000497079297562008	0.00612919725259851	-1.54074015356933	Up-Regulated
ACSL1	4.75512584700815	21.392995045128	3.50506036082039	0.000497680418272809	0.00613393016723446	-1.54186763253235	Up-Regulated
ENSG00000254198	2.60192834720271	5.221051571562	3.50330591814535	0.000500890210564831	0.00616676017852179	-1.5478648403473	Up-Regulated
CSNK2A1	2.22198789056276	16.289042284522	3.4989336675496	0.000508973776952787	0.00625809416823417	-1.56279805912343	Up-Regulated
SH3BGRL2	4.34980805857878	14.696190912278	3.49482208743134	0.000516686546586202	0.00633499220560338	-1.57682477315573	Up-Regulated
UPF3B	1.13257438990671	6.781165285686	3.49417613376868	0.000517908154257757	0.00634308292788443	-1.57902702611505	Up-Regulated
VANGL2	1.97585337810937	5.127524864358	3.49325191824182	0.000519660698231282	0.0063590296235016	-1.58217728463186	Up-Regulated
IGHV4-59	81.8891268094997	145.67421236038	3.49229972461974	0.000521472092801576	0.00637566821820481	-1.58542207877534	Up-Regulated
DDX21	4.55631091434417	24.618432348142	3.49179339589304	0.000522437703516003	0.00638470891303399	-1.58714715427063	Up-Regulated
ZDHHC7	3.92100321152282	24.003919662978	3.48910265402358	0.00052759727383179	0.00643800943977019	-1.59631058793551	Up-Regulated
PCMTD1	1.84452709604006	10.471888292102	3.48878122945931	0.000528216788738254	0.00644417634160557	-1.59740476296378	Up-Regulated
UBE4B	1.10291415698938	7.151420667382	3.4871336924637	0.000531402946337358	0.00648024659895326	-1.60301170677412	Up-Regulated
KPNB1	4.89012998501357	37.58353573644	3.48593086210036	0.000533740423958747	0.0065059408629393	-1.60710361983073	Up-Regulated
ERMP1	2.10597298894673	7.753207141062	3.48376684231711	0.00053797000815505	0.00655183879000049	-1.61446202172984	Up-Regulated
IGHV3-19	1.57880193441602	2.841238183124	3.48093943630979	0.000543543388688378	0.00660837114286925	-1.6240696047212	Up-Regulated
PLBD2	3.22551713597084	22.200100324602	3.47871968728536	0.000547956713668163	0.00665623580258566	-1.63160715094761	Up-Regulated
IL10RA	1.63172069262671	6.790311302094	3.47859425148521	0.000548207103020649	0.00665784496529337	-1.63203295345108	Up-Regulated
WWP2	1.16639238325338	8.642630595408	3.47640667601504	0.000552591069827977	0.00670531794402695	-1.6394565130929	Up-Regulated
ZBED1	3.1820944908268	18.407779162232	3.47601386351877	0.000553381738381844	0.00671202713872767	-1.64078905521542	Up-Regulated
TMEM30B	3.52171392625613	19.419833148116	3.47412286317897	0.000557202831990594	0.00674967369599248	-1.6472019090464	Up-Regulated
ARCN1	6.84985849802699	56.68638152552	3.47312359583748	0.000559231965044397	0.00676349318240699	-1.65058933141028	Up-Regulated
SEC16A	2.66344732193345	17.513343677874	3.47257341917253	0.000560352109759719	0.00677193023824839	-1.65245398233705	Up-Regulated
NFIX	4.36160139936007	13.495043839352	3.47256978976652	0.000560359506085555	0.00677193023824839	-1.65246628213397	Up-Regulated
OCRL	1.29649540845609	9.475013444702	3.47171972205676	0.000562094363934468	0.00678708509027032	-1.65534676334599	Up-Regulated
SARAF	10.594728160694	85.0150012554	3.47056980337943	0.000564449156635203	0.00681148979414112	-1.65924222990184	Up-Regulated
RBM12	1.66177276116543	13.852868061722	3.46990617501434	0.000565812318823002	0.00682613874638152	-1.66148977903642	Up-Regulated
GIMAP6	1.39741870514138	5.944093760784	3.46501172146551	0.000575961416741117	0.00693968364289804	-1.67805346443278	Up-Regulated
PURB	2.00734473453871	9.267275204512	3.464805399031	0.000576392957157129	0.00694340148368864	-1.67875120624769	Up-Regulated
SLC4A7	1.08023824236269	2.8585694147	3.46464897179559	0.000576720338878917	0.00694586327931794	-1.67928018594607	Up-Regulated
SNX2	1.70013516784543	15.975006620508	3.46056589566252	0.000585327355736544	0.00703002931977048	-1.69307960641094	Up-Regulated
RBMS2	1.35758477444805	8.107183905524	3.46012034531393	0.000586273787967075	0.00703989883930434	-1.69458447798913	Up-Regulated
MAPK1IP1L	2.10227877259742	15.669611798368	3.45984106012986	0.00058686777028315	0.00704403511436159	-1.69552768539207	Up-Regulated
CFH	4.93617384484279	14.448094304048	3.45748858090742	0.00059189335859645	0.00709078950131851	-1.70346964482995	Up-Regulated
TMX4	2.66082633124807	12.913342836868	3.4570850984218	0.000592759342404703	0.00709965745259057	-1.70483128270441	Up-Regulated
NOTCH2	2.51526813864006	11.0641015083	3.45536824303478	0.000596457426333839	0.00713492746914848	-1.71062348480649	Up-Regulated
ARHGEF11	1.27989954033871	9.193298038206	3.45268909391682	0.000602271335563851	0.00719070456275546	-1.71965672492801	Up-Regulated
LBH	6.90376992966419	33.473060687496	3.45150343081887	0.00060486114294354	0.00721399767463777	-1.72365227260546	Up-Regulated
SPAG9	2.03252035808007	10.701667977488	3.45045867738423	0.0006071517776702	0.00723367725660206	-1.72717188684939	Up-Regulated
SP2	1.02383889771474	9.283033475478	3.44932355375291	0.000609649726922603	0.00725731250933525	-1.73099479315384	Up-Regulated
FLNA	25.069932859686	111.954921924964	3.44863416316077	0.000611171476128283	0.00727236095124952	-1.73331595997907	Up-Regulated
DEK	5.61786402065358	34.42183461521	3.44079358418441	0.000628729907049561	0.00745145241014385	-1.75968393810602	Up-Regulated
MCAM	3.65530135421075	13.129029423762	3.44054179872564	0.000629301487777315	0.0074550967900535	-1.76052974787889	Up-Regulated
C1QTNF1	1.45249989880804	5.058199927426	3.43874984604806	0.000633383444137307	0.00749627679637102	-1.76654765644975	Up-Regulated
PPP1R3B	3.96285328174411	13.704622542484	3.43863209167675	0.000633652544431819	0.00749627679637102	-1.76694300587672	Up-Regulated
ADAR	8.83436244789358	59.16769632416	3.43592431497928	0.00063987004772004	0.00755177733367918	-1.77603055445234	Up-Regulated
MFAP4	17.163862769595	44.415878288292	3.43477714449245	0.000642521266616088	0.00758148238963656	-1.7798785057559	Up-Regulated
PXDN	4.55870543879477	13.239216140552	3.43214399104896	0.000648645538327738	0.00764097136230387	-1.78870625175121	Up-Regulated
MYO5C	1.58851393627472	7.091909706134	3.4317443565006	0.000649579766380932	0.00764718998949829	-1.7900454772893	Up-Regulated
PTAR1	1.18046718899469	4.005765151506	3.42989396097328	0.000653921830030332	0.00768708732986521	-1.79624444631298	Up-Regulated
SYT11	1.31573901253603	3.80929214429	3.4267965714391	0.000661250676138493	0.00775870208342799	-1.80661380573712	Up-Regulated
ETF1	2.69432317480554	25.993230051072	3.42474271278584	0.00066615254874744	0.00780810443322175	-1.81348473257136	Up-Regulated
ST6GAL1	4.2918040464561	16.309033871074	3.42378052500858	0.000668460606325825	0.00783314584656079	-1.81670225961262	Up-Regulated
SBF1	1.8259010729334	10.529808366492	3.4237364786918	0.000668566441164281	0.00783314584656079	-1.81684952852988	Up-Regulated
FGFR2	1.53395198163203	3.622970979912	3.42188397183218	0.000673031834398909	0.00787402619187667	-1.82304175109989	Up-Regulated
JAG1	2.54252207220538	6.825225640154	3.42062580889009	0.000676080427001183	0.00789987106558646	-1.82724548597931	Up-Regulated
LHFPL6	2.63588356022409	12.68885993736	3.41678170283923	0.000685474847733155	0.00799310106936425	-1.84008015628969	Up-Regulated
ERLIN1	1.6161582999334	9.80975234579	3.41038042737267	0.000701389132067761	0.0081584531902921	-1.86142212567146	Up-Regulated
TXLNA	2.15747714851747	21.228924184628	3.40903972920087	0.000704765581120743	0.00819229103678683	-1.86588720088272	Up-Regulated
VPS13B	1.00131234480269	2.78382281533	3.4056298667094	0.000713421452551728	0.00828135045898912	-1.87723589269416	Up-Regulated
INSR	1.69563260114139	8.08889250628	3.40476373769208	0.000715635829481288	0.0083019343678535	-1.88011681382569	Up-Regulated
AOAH	1.05425620265069	3.714714408796	3.40394585347686	0.000717732740330631	0.00831771515841702	-1.88283662090482	Up-Regulated
FKBP5	3.9056122495814	11.029656799978	3.40359123064527	0.000718643708993738	0.00832156548916732	-1.88401569630585	Up-Regulated
CRK	1.8629794812988	19.359445607014	3.40331343695373	0.000719358068491649	0.00832800408142444	-1.88493924277976	Up-Regulated
RBM47	2.48236066844545	18.482820763318	3.40290542469982	0.000720408490882294	0.00833845506431021	-1.88629558042688	Up-Regulated
TGFB3	1.18157728340803	4.990434851252	3.396169218723	0.000737958676156069	0.00850845105461462	-1.9086660243332	Up-Regulated
IGF1R	1.74547663354939	6.468437876986	3.39585978375309	0.000738774353373197	0.00851611653038058	-1.90969261853284	Up-Regulated
CXCL12	1.97286212852538	6.643042726154	3.39575235087169	0.000739057745122827	0.00851764428401305	-1.91004902140049	Up-Regulated
C1R	11.6096095754938	53.894003105988	3.39567316227323	0.000739266697541853	0.00851831367549195	-1.91031171847101	Up-Regulated
GXYLT2	1.37725157995735	3.094705829632	3.39524210899736	0.000740405069485752	0.00852794994456039	-1.91174157470236	Up-Regulated
MFN2	2.82527264089348	24.555117472414	3.39382355634128	0.000744162876206245	0.00856598983761077	-1.91644586313617	Up-Regulated
SOD2	7.02855567238414	25.546383179424	3.3914241813845	0.00075055938816671	0.0086273073321011	-1.9243985404839	Up-Regulated
IGHJ3P	9.54462425808814	17.502307219294	3.3905969998122	0.000752776422908541	0.00864750958572515	-1.92713897147161	Up-Regulated
GCN1	2.41294735013346	16.247545915368	3.39045602187204	0.000753154883674845	0.00865009721057068	-1.92760596405257	Up-Regulated
FOSL2	5.58962393779751	27.93649622714	3.38298934855553	0.00077345459512851	0.00885981332837306	-1.95231298950733	Up-Regulated
NFRKB	1.01615432089603	6.769067751576	3.38273017042885	0.00077416829060538	0.00886607029241661	-1.95316966897182	Up-Regulated
URB1	1.26837612618938	5.578212800202	3.38262763620999	0.000774450807010693	0.00886607029241661	-1.95350856514353	Up-Regulated
RUNX3	1.30814473084803	4.84811711892	3.38261997755635	0.000774471913040837	0.00886607029241661	-1.95353387813708	Up-Regulated
IGHV3-41	1.27579299166401	2.400868591868	3.38151119177492	0.000777533208148202	0.00889750759328246	-1.95719800310039	Up-Regulated
ATAD1	1.29537755275473	11.28251201295	3.37935849100543	0.000783508890592886	0.00894956412538235	-1.96430860320409	Up-Regulated
YWHAB	7.73331127992061	84.07429882642	3.37891079144688	0.000784757018669046	0.0089583837507224	-1.9657868593326	Up-Regulated
SLC25A24	1.33497330698405	7.770012013102	3.37162346554483	0.000805335198307616	0.00915258265532333	-1.98982252555394	Up-Regulated
PDCD11	1.22347003535739	8.089535345526	3.37071092633637	0.00080794714818289	0.00917384162375505	-1.99282884606894	Up-Regulated
PLXNA1	2.45969269102675	10.520012620254	3.37055374470301	0.000808397842472058	0.00917630691270906	-1.99334659560048	Up-Regulated
THBS2	15.3471636174643	36.415432880922	3.36804019356976	0.0008156369294681	0.00925103991054609	-2.00162299109166	Up-Regulated
ANKIB1	2.00164233630407	10.31307407934	3.36749496889782	0.000817215131024999	0.00926551511939451	-2.00341747939777	Up-Regulated
ENSG00000223931	1.64037800125602	2.806744404174	3.36724119608363	0.000817950667887329	0.00926797364230112	-2.00425262270618	Up-Regulated
TBC1D1	1.0630640686187	4.877118194152	3.36536682046037	0.000823402480700309	0.00931479211837711	-2.01041916052469	Up-Regulated
RALBP1	2.40667790104013	17.417399305804	3.36375331658627	0.000828122583362491	0.00935881288615484	-2.01572482475428	Up-Regulated
SLC6A6	2.25271217586674	13.334468447252	3.36235977782485	0.000832219455281692	0.00939383100053172	-2.020305223907	Up-Regulated
COL6A2	25.241030382342	87.225084263884	3.36128535897937	0.000835391010971192	0.00942029827015266	-2.02383547500234	Up-Regulated
U2SURP	1.57689837478942	9.6832746063	3.35600915803633	0.000851129574808346	0.00957855828647678	-2.04115600328857	Up-Regulated
MAPRE2	1.70609216634937	8.463970427018	3.35509096770559	0.000853896492769965	0.00960320072115094	-2.0441675501019	Up-Regulated
FAM110C	1.00238037449335	3.052535306326	3.35501251571816	0.000854133291245003	0.00960320072115094	-2.04442482606338	Up-Regulated
MRC1	6.73102310367213	17.693216485418	3.3537854018358	0.00085784515492739	0.00964068377634462	-2.04844828304636	Up-Regulated
SS18	2.23021277079742	14.077578720034	3.35290178439842	0.000860527271184356	0.00966890154394825	-2.05134461381694	Up-Regulated
PREP	1.25387983469873	10.084416060088	3.35161656905085	0.000864442315406317	0.00971095852967689	-2.05555600446795	Up-Regulated
RBPJ	2.67385251725344	13.319593984292	3.35133006095844	0.000865317336223074	0.00971692166278659	-2.05649462315604	Up-Regulated
TBL1X	1.49210299680005	7.009522087872	3.3511153648147	0.000865973576907291	0.00972235715366127	-2.05719793107517	Up-Regulated
MLEC	7.72385877053095	42.360953892114	3.34960193844166	0.000870612666698511	0.00976473217609547	-2.06215443571326	Up-Regulated
FAM111A	1.40705657079472	7.151218646544	3.34490127865371	0.000885169336621625	0.00990635201486493	-2.07753555255194	Up-Regulated
SPOCK2	5.26428838710943	12.290049133452	3.34184129390925	0.000894766546610391	0.00998999683372934	-2.08753708950605	Up-Regulated
KBTBD2	1.58730948017607	12.399666308804	3.33883375549742	0.000904293456344716	0.0100774631295772	-2.09735867797763	Up-Regulated
SLC30A5	1.26648548584274	11.703133862982	3.33789999941514	0.000907270422422717	0.0101016358352217	-2.10040628489698	Up-Regulated
PTBP3	3.16896207854678	20.78383477035	3.33742591528312	0.000908785364038317	0.0101165083673043	-2.10195329574072	Up-Regulated
IWS1	1.49841612522944	16.33606158765	3.33537724557451	0.00091535898740321	0.0101736385409001	-2.10863601037185	Up-Regulated
CRYBG1	2.38782593589872	8.028066212372	3.33379405727283	0.00092046925217086	0.0102223867912704	-2.11379764728897	Up-Regulated
SUPT16H	3.22384323252279	19.04761852464	3.33289011710366	0.000923398897566823	0.0102508897277862	-2.11674369421185	Up-Regulated
SH3KBP1	2.34054002723742	12.329571936516	3.33018044825845	0.000932232864962463	0.0103408251058243	-2.12557024472955	Up-Regulated
IGHV3OR15-7	2.03637637804002	3.115922745834	3.32994988883761	0.000932988140856557	0.010347170186781	-2.12632095844595	Up-Regulated
GPR137B	1.75495769760006	9.662062558088	3.32976949471583	0.00093357947969324	0.0103496624784921	-2.12690829662332	Up-Regulated
STK38L	1.57974673491738	6.654198192988	3.32922542543628	0.000935365069552854	0.0103674219065614	-2.12867952625357	Up-Regulated
UBA1	7.40973479805368	57.42297069366	3.3281259850447	0.000938983031039067	0.0103983046444673	-2.13225793400448	Up-Regulated
PIGS	1.66233493331208	12.63058444728	3.32583644581874	0.000946559059490394	0.0104696327251831	-2.13970619223256	Up-Regulated
SOX9	4.34201332464806	10.234752652982	3.32509516903813	0.000949024070930288	0.010494094803916	-2.1421166403424	Up-Regulated
SYNPO	2.50152784426408	12.287990310734	3.32334336542203	0.000954873168081273	0.0105525727036674	-2.14781102849401	Up-Regulated
TMEM87B	1.60806217858141	13.248175105344	3.32004715913228	0.000965969766333295	0.0106501892163531	-2.15851784821354	Up-Regulated
AP2B1	5.78167399512031	39.08465587282	3.31955957157947	0.000967621351556453	0.0106663157224188	-2.16010077938223	Up-Regulated
WWC1	1.28809161858938	6.306194020598	3.31773895655883	0.00097381145612468	0.0107245723201388	-2.1660093588862	Up-Regulated
USP28	1.20365834286404	5.976027263292	3.31772590135643	0.000973855976432436	0.0107245723201388	-2.16605171672311	Up-Regulated
MAN1A1	4.10147756699476	15.225799135046	3.31464910277367	0.000984401231609136	0.0108169500621223	-2.17602999724132	Up-Regulated
IFNAR1	1.90481514413612	15.908449549974	3.31431132902133	0.000985565336956902	0.0108218600719416	-2.17712488240394	Up-Regulated
YAP1	4.28652351492283	23.95830244568	3.31360309669708	0.000988010344629854	0.0108402744011166	-2.17942025316375	Up-Regulated
RAB11FIP1	3.00906604334674	12.653818614886	3.31254406383343	0.000991676920702355	0.0108720525475293	-2.18285168777039	Up-Regulated
RTKN2	1.14449913868001	1.993862890258	3.31126758922909	0.00099611311507907	0.0109143300194992	-2.18698627328208	Up-Regulated
ITGAL	1.76231385298671	6.575775031548	3.30986117138848	0.00100102224073056	0.0109550866058959	-2.19153998798577	Up-Regulated
CTDSPL	1.67217452265073	9.690022968916	3.30981292812531	0.0010011910325078	0.0109550866058959	-2.19169615770085	Up-Regulated
ZFP36L2	9.7681968574937	50.474704894	3.3095978334061	0.0010019439197366	0.0109590770345308	-2.19239242076707	Up-Regulated
WDR1	4.59471739496027	42.81236373566	3.30681331569577	0.00101173802388436	0.0110490794132562	-2.20140201495221	Up-Regulated
SHOC2	1.52590282878143	11.968397283482	3.30669564674084	0.00101215385692495	0.0110514830624327	-2.20178258517921	Up-Regulated
SLC30A9	1.38894527095742	11.161881983146	3.30592592332178	0.00101487791664398	0.01107650816522	-2.20427173962413	Up-Regulated
INMT	3.89478645874139	8.397409881696	3.3034904019954	0.00102354215947644	0.0111413560567186	-2.21214414728114	Up-Regulated
AEBP2	1.12231945742671	6.144371499054	3.3025277708244	0.00102698556513365	0.0111723761065531	-2.21525415746873	Up-Regulated
NCL	10.5334264516273	85.0655085204	3.30116716837342	0.00103187088827103	0.0112082459066315	-2.21964842947903	Up-Regulated
LRP10	6.87382248865091	46.080117801608	3.30051732107302	0.00103421180709653	0.0112271933936699	-2.22174659836518	Up-Regulated
CLEC14A	2.6482876829894	10.997134684818	3.29976919439395	0.00103691285730591	0.011252188513617	-2.22416159335426	Up-Regulated
ENSG00000230953	1.45924587860535	3.304459585482	3.29957488364876	0.00103761547073744	0.0112554864732577	-2.2247887536427	Up-Regulated
CALCOCO1	1.48294754340539	8.98842947185	3.29872891613147	0.00104067958025346	0.0112843882812926	-2.22751879917693	Up-Regulated
ARHGAP1	2.86596059831754	25.637530718098	3.29687404452553	0.00104742737526452	0.0113488384254097	-2.23350236217375	Up-Regulated
PRELP	4.40831806381877	14.873523449048	3.29664565144925	0.0010482610431519	0.0113556920102455	-2.23423890435743	Up-Regulated
KDM5C	2.15159614112014	15.945389368432	3.29656567532427	0.00104855311315969	0.0113566770232321	-2.23449680688945	Up-Regulated
IGHV5-51	173.442562709714	309.599205609988	3.29600423308431	0.00105060560756706	0.0113723625783826	-2.23630714580379	Up-Regulated
TNPO3	2.01002418818677	15.02324965598	3.29409524029131	0.00105761233915699	0.0114460130882006	-2.24246037763253	Up-Regulated
SNX30	2.05962951306939	6.851348016362	3.2938183876439	0.00105863208687106	0.0114516649763791	-2.24335246985564	Up-Regulated
MTREX	1.40912830448007	9.725001380832	3.29184749549474	0.00106591799970828	0.0115183427989634	-2.24970112967211	Up-Regulated
HIF1A	10.9885301328296	49.071915287326	3.29088328013784	0.00106949939563888	0.0115458901294774	-2.25280574575209	Up-Regulated
USP1	2.22066952807208	12.604909278974	3.29027830887046	0.00107175214397584	0.011567998050281	-2.25475320995267	Up-Regulated
ISM1	1.29031330196536	3.68260961577	3.28691004712383	0.00108437533293015	0.0116819148392615	-2.26558972065531	Up-Regulated
VAPB	1.05947761164272	6.617475226844	3.28110791053545	0.00110644385066844	0.0118901648748745	-2.28423167298767	Up-Regulated
POSTN	16.835487761867	51.990043037008	3.28046023876834	0.00110893295699313	0.01191063761923	-2.28631065068958	Up-Regulated
HOOK1	1.41809688684538	6.612651269854	3.27979093502863	0.00111151065413861	0.0119332578519339	-2.28845865245885	Up-Regulated
SPPL2A	1.22058366691739	9.817372456892	3.27834379491264	0.00111710304941341	0.0119819063968334	-2.29310153575499	Up-Regulated
HGF	1.15504902413068	1.777602386802	3.27734240011118	0.00112098814923093	0.0120167290476035	-2.29631317830778	Up-Regulated
HERPUD1	5.46767945810153	33.552925279232	3.27706646237904	0.00112206090157448	0.0120240774754192	-2.29719799216141	Up-Regulated
NOMO1	1.51164574830672	10.181892437446	3.27670203425071	0.00112347913347699	0.0120325199076105	-2.29836644738773	Up-Regulated
IGHV3OR16-8	1.34341520852802	2.4433970291	3.27668980103787	0.00112352676985746	0.0120325199076105	-2.29840566822058	Up-Regulated
TSPYL2	1.41718827314938	6.482167571046	3.26668425350735	0.00116312196774843	0.0123907602681216	-2.33043742643144	Up-Regulated
EXT2	2.17124634312011	16.974192311604	3.26366146537308	0.0011753361585016	0.012504986728999	-2.34009612219738	Up-Regulated
GTPBP1	1.07666947399473	8.460306425752	3.26273999872845	0.00117908310862294	0.012534779023905	-2.34303877498428	Up-Regulated
IRAK3	1.43678553235469	3.392744082106	3.2585897153773	0.00119609698153265	0.0126703248919915	-2.35628260715758	Up-Regulated
CLOCK	1.04960704473069	4.113699101276	3.25615246044841	0.00120619411958605	0.0127414267887648	-2.36405252302805	Up-Regulated
RIPK1	1.07263860134141	11.926178617758	3.25400884879985	0.00121513996014013	0.0128239284653218	-2.37088170589996	Up-Regulated
STT3B	5.10047386976025	43.51702220224	3.25315621624394	0.00121871527065717	0.012856854053919	-2.37359685047622	Up-Regulated
GALNT2	3.63885022811213	19.7530632379	3.25300879139861	0.00121933444878679	0.0128600657887034	-2.37406624472328	Up-Regulated
NFATC2IP	1.06584601071738	9.33304884719	3.25293336019695	0.00121965136934305	0.0128600657887034	-2.3743064064801	Up-Regulated
AEBP1	24.8677103123873	82.472635842202	3.25166173600667	0.00122500553684112	0.0129111513189446	-2.37835426592488	Up-Regulated
COL8A1	4.85402206543211	16.456574822986	3.25035061638183	0.00123054879174952	0.0129623162930913	-2.38252625984762	Up-Regulated
ACAP2	1.50722963117336	5.218174701092	3.24873226691492	0.00123742301644476	0.013025007630777	-2.38767363815377	Up-Regulated
CAST	2.91884549265077	21.733054583304	3.24423464232201	0.0012567147028938	0.01321575132056	-2.40196603558263	Up-Regulated
GABARAPL1	4.91692238207744	18.494802665886	3.243258468118	0.00126093843227738	0.013245366479035	-2.40506558187608	Up-Regulated
ATP13A3	2.65213664356808	10.885801087788	3.23849146532156	0.00128175387893466	0.0134290417069085	-2.42018891414933	Up-Regulated
CCDC69	2.3788288926614	9.774834404408	3.23467398369576	0.00129865208702041	0.0135582831888423	-2.43228450993531	Up-Regulated
IGHV3OR16-9	1.75242874609869	3.275825136038	3.23411343849136	0.00130115065201684	0.0135768373615824	-2.43405943182203	Up-Regulated
FN1	82.2501493043905	196.499142558212	3.23379896355845	0.00130255433522189	0.0135889727126688	-2.43505506258627	Up-Regulated
WBP1L	1.83569129439479	18.469951962916	3.22636685302177	0.001336138932025	0.0138931381659417	-2.45855817511764	Up-Regulated
RASA2	1.18494858928804	4.610043340558	3.22606299407083	0.00133752892725795	0.0139050305214346	-2.45951798730077	Up-Regulated
MANSC1	2.19638789222939	6.766784288348	3.22361171047893	0.00134879129962333	0.0140092173598295	-2.46725779026214	Up-Regulated
KSR1	1.23570037386402	4.207500478974	3.22195983705516	0.00135643021864757	0.0140859677349752	-2.4724703140986	Up-Regulated
MORF4L1P1	1.15777439785337	7.600170853678	3.22133306106137	0.00135933914060922	0.0141135798488299	-2.47444744928639	Up-Regulated
ENSG00000259680	1.49063558012535	2.563674489934	3.21979544911211	0.00136649979607803	0.0141722896742031	-2.47929621066793	Up-Regulated
EEF2K	1.03687797193338	7.01862742231	3.21518534820243	0.00138817872124965	0.0143703566538099	-2.49382056113353	Up-Regulated
DLD	2.02500246731474	14.053570104542	3.21513922317165	0.00138839722191483	0.0143703566538099	-2.49396577945613	Up-Regulated
VEGFD	1.44584152909602	2.398970160446	3.21317082894509	0.00139775147793691	0.0144459905172609	-2.50016113580873	Up-Regulated
SVIL	1.71903375879207	10.072868059742	3.21277205316995	0.00139965363729287	0.0144630021989738	-2.50141580586418	Up-Regulated
CARD11	2.15498591183738	7.63794302139	3.21103771970171	0.00140795428414066	0.014532816606374	-2.50687080950157	Up-Regulated
TWSG1	2.27924206009878	12.845341423074	3.21092054500851	0.00140851672931155	0.0145359647328933	-2.50723925746541	Up-Regulated
CACHD1	1.63195201398936	3.99355478886	3.20953797563188	0.00141516884909575	0.0145768482542745	-2.51158568011313	Up-Regulated
HNRNPM	3.41081559412287	34.9604004734	3.20939670976512	0.00141585017164559	0.0145796674341203	-2.51202968051045	Up-Regulated
ADAMTSL2	1.2730747142427	4.548043609842	3.20876528307804	0.00141889923995336	0.014605737463447	-2.51401403333372	Up-Regulated
GUCY1A1	1.34686396502936	5.392368819092	3.20836811790532	0.00142082020274119	0.0146201803293185	-2.51526199238835	Up-Regulated
KLF10	2.89444343164811	19.267541915696	3.20626191991003	0.00143104747143984	0.014698630395664	-2.52187753987318	Up-Regulated
APOBEC3C	3.34701383586945	19.000394084598	3.20458495431705	0.00143923910179811	0.0147639678282382	-2.52714189186633	Up-Regulated
KCTD20	1.73167780719476	15.174779617772	3.20306573156629	0.00144669759652562	0.0148211512714346	-2.53190877400468	Up-Regulated
SRSF10	1.24403052159739	10.435486895822	3.20233023837232	0.00145032126022158	0.014845808305218	-2.53421575997215	Up-Regulated
MESD	1.0216952682854	9.682586304438	3.20135414545025	0.00145514327990782	0.014879827657085	-2.53727663843691	Up-Regulated
CDC73	1.44501721433608	10.877427166272	3.19980509316358	0.0014628262214503	0.0149380776432095	-2.5421323919158	Up-Regulated
UBR7	1.45470468879206	10.81237983765	3.19854666429593	0.00146909532324059	0.0149869805445941	-2.54607547924384	Up-Regulated
CTDSP2	9.48595866745899	52.289587831002	3.19852414681091	0.0014692077241694	0.0149869805445941	-2.54614602065759	Up-Regulated
TRPV4	1.28632577135203	3.061076871338	3.1962898186638	0.00148040046820351	0.015072739797483	-2.55314321870721	Up-Regulated
MERTK	1.04677263729603	4.833988324132	3.19613172960843	0.00148119538427876	0.0150743466505992	-2.55363812508862	Up-Regulated
NCOA4	6.09440881683236	51.873431009024	3.19407965320318	0.00149154965688324	0.0151573767417719	-2.56006013007598	Up-Regulated
GPRC5B	1.00011395425335	2.63823457357	3.18983618078916	0.00151317367829966	0.0153412280571875	-2.57332758526852	Up-Regulated
TANC2	1.01329581762403	4.743065081938	3.1879729831594	0.00152275942555013	0.0154141159031987	-2.57914762859315	Up-Regulated
TP53BP2	1.34849507817341	11.071324337886	3.18684859743544	0.00152857125756178	0.0154584742563489	-2.58265827658464	Up-Regulated
EMP1	4.53423157394416	18.494050339738	3.18598340013924	0.00153305731533154	0.015489969413195	-2.58535885616549	Up-Regulated
RB1CC1	1.53210776558674	9.77011779319	3.18501116155994	0.00153811289427955	0.0155327118805075	-2.5883927085955	Up-Regulated
CMTR1	1.31887226525074	11.916847525442	3.18489748004896	0.00153870503553245	0.0155359129133043	-2.58874739159286	Up-Regulated
ADCY9	1.09381027213069	4.531822311298	3.18463005528892	0.00154009882100408	0.0155444260873635	-2.5895817011187	Up-Regulated
RTF1	1.10625656188539	11.93301080831	3.18192318678176	0.00155427248445103	0.0156678769406516	-2.59802278096683	Up-Regulated
PDIA4	31.5632734737343	157.2392410125	3.18124284014785	0.00155785380208721	0.0156983729287249	-2.60014328546929	Up-Regulated
FEM1C	1.11269245162405	6.537110715774	3.1792931845213	0.00156815897034978	0.0157937609034817	-2.60621756101922	Up-Regulated
ENSG00000246451	1.05853952686135	2.215834149026	3.17719136459491	0.00157933891597426	0.0158836933620988	-2.61276190913936	Up-Regulated
AXL	3.05924525497608	11.912704516704	3.17253106982149	0.00160439085264461	0.0160897889753405	-2.62725764972316	Up-Regulated
LPP	2.55019223439204	7.083816340522	3.17170150634501	0.00160888854608836	0.0161192901983367	-2.62983584565501	Up-Regulated
SLC4A4	1.58564166545337	4.55622651597	3.17126320673758	0.00161126959824715	0.0161329832925399	-2.63119777325321	Up-Regulated
NCOA2	1.41900130552004	7.129441602436	3.17115913471743	0.00161183544474725	0.0161357874194813	-2.63152112950292	Up-Regulated
MAP1B	2.1445038563707	4.88621468095	3.16960761301275	0.00162029295459924	0.0162089582759794	-2.6363405657921	Up-Regulated
PLAGL2	1.45389142734139	8.16876102749	3.16488314926642	0.00164629946217862	0.0164283693768234	-2.65100204749549	Up-Regulated
ZBTB4	2.54336224933079	18.84955785423	3.16402818802895	0.00165104668993907	0.0164641022890586	-2.65365301375878	Up-Regulated
UBQLN1	1.92984487028012	18.58396762131	3.1639531089931	0.0016514641740215	0.0164653573599555	-2.65388577740842	Up-Regulated
PARP14	3.7331064626188	18.020229024772	3.16155662921388	0.00166484132377568	0.0165753140507315	-2.66131267226615	Up-Regulated
SLC18B1	1.36220949510138	7.807738848198	3.1612443015116	0.0016665920832375	0.0165839717327586	-2.6622802042462	Up-Regulated
MRTFA	1.12689897619206	8.506370025152	3.16071433701705	0.00166956669806369	0.016610644112665	-2.66392172364275	Up-Regulated
SLC26A2	3.01153001228537	5.19951196939	3.16018733172641	0.00167252956093449	0.0166342595631358	-2.66555381499729	Up-Regulated
IGHD3-9	1.76210342822669	2.974991930874	3.15615419164823	0.00169536532517763	0.0168406090121137	-2.67803545633991	Up-Regulated
FPR3	3.05405067858408	13.017376621314	3.15504090830853	0.00170171923860131	0.0168888679786726	-2.68147811544627	Up-Regulated
CALCOCO2	1.38935237162941	13.647725410778	3.15392039878647	0.00170813657152906	0.0169346969210013	-2.68494194214997	Up-Regulated
HNRNPU	5.37781446629371	55.76509153412	3.15314783263207	0.00171257417314558	0.016960822731095	-2.68732948437746	Up-Regulated
VPS41	1.4098276991894	10.258007590368	3.15287450040404	0.00171414673213779	0.0169734196147373	-2.68817405704917	Up-Regulated
NAV2	1.61808938508806	7.08306966084	3.15277220019183	0.00171473563719254	0.0169752202587372	-2.68849013766402	Up-Regulated
SLA	1.11310405206404	4.597248404192	3.15156922961139	0.00172167471566876	0.0170300413667438	-2.6922062595385	Up-Regulated
NCAPG2	1.2024315773787	4.827242744674	3.14936297308256	0.00173446838977669	0.0171325786835517	-2.69901811197917	Up-Regulated
ROBO1	1.10167482669336	3.588833507652	3.14445562786471	0.00176324021162861	0.0173802907801611	-2.7141531817881	Up-Regulated
TEX261	2.07176758501079	23.038449743886	3.14393486439671	0.00176631914529693	0.0174076008487711	-2.7157579718946	Up-Regulated
VGLL3	1.64204435370935	2.30358098069	3.1435176103256	0.00176878967217714	0.0174228251362166	-2.71704360204651	Up-Regulated
ENSG00000281896	1.83580361125869	4.034511355548	3.141778369022	0.0017791219352181	0.0175086209246169	-2.72240073137122	Up-Regulated
CORO2A	2.00693740102139	9.701926186566	3.14155266276362	0.00178046685398241	0.0175164556617357	-2.72309573230398	Up-Regulated
USP54	1.10204870007205	6.314803658326	3.13445892598292	0.00182321711580359	0.0178871696916397	-2.74491450542335	Up-Regulated
FZD7	1.22241151692803	4.870300227864	3.13394334172018	0.00182636086177716	0.0179117874964045	-2.7464984810097	Up-Regulated
PSMA3-AS1	1.31264257306671	5.832942079344	3.13311661624664	0.00183141220384144	0.0179519729932451	-2.74903782036945	Up-Regulated
HP1BP3	2.71340120318682	24.215107209438	3.13224447955006	0.00183675496542405	0.0179980947766066	-2.75171594510748	Up-Regulated
ICMT	2.79298811128816	25.936483046418	3.1315595432674	0.0018409609925763	0.0180267947627212	-2.75381871933925	Up-Regulated
DTX3L	3.12449102813346	21.962859905636	3.13062602539897	0.00184670779239663	0.018073664182095	-2.7566839343799	Up-Regulated
ENSG00000197476	1.41203239151201	2.074671131154	3.12783253055212	0.00186400363778879	0.0182239843105096	-2.76525300854511	Up-Regulated
SIPA1L3	1.3705358979414	8.543673351864	3.12758808628054	0.0018655241877557	0.0182325361199368	-2.76600249393496	Up-Regulated
SECISBP2L	4.22823387820007	9.509305976506	3.12567197135177	0.00187748290887524	0.0183430632493519	-2.771875502337	Up-Regulated
RBMS1	1.16760896985073	7.677240166012	3.12428706990456	0.00188617018669882	0.0184120081105121	-2.77611815479723	Up-Regulated
ACVRL1	1.40988346499737	6.6090204363	3.1236889362803	0.00188993362721429	0.0184455561842949	-2.7779499811225	Up-Regulated
ENSG00000260244	1.3583120023547	6.001142599534	3.1223331699552	0.00189848969712078	0.0185012833648514	-2.78210086241611	Up-Regulated
TNFRSF10A	1.27089384473072	6.9768758571	3.11937764519413	0.00191726545782046	0.0186639181058622	-2.79114363751319	Up-Regulated
TMEM140	1.52893376346408	11.358500578694	3.11783824211498	0.00192711252801927	0.0187468470786519	-2.79585036037259	Up-Regulated
CSPG4	1.02615595928269	2.82037736027	3.11770959727702	0.00192793753333133	0.0187516418724239	-2.79624359063784	Up-Regulated
IGHV4-55	4.9888006717174	10.050314408724	3.1176427174463	0.00192836656528956	0.0187525843339328	-2.79644801687808	Up-Regulated
SNX9	2.18126667831477	15.757671610744	3.1107413265156	0.00197311443900018	0.0191114096403977	-2.8175202753402	Up-Regulated
GPC6	1.49049918369068	3.326852567264	3.11059613812384	0.00197406601057011	0.0191114096403977	-2.81796310176472	Up-Regulated
NRP2	1.91839554794137	6.857443339036	3.11019228466089	0.00197671510787642	0.0191239396343061	-2.81919475536174	Up-Regulated
C9orf152	3.12758860723738	9.012016607916	3.1083047597542	0.00198913987459906	0.0192276710254644	-2.82494920198556	Up-Regulated
NEBL	1.06897365706404	4.76522403979	3.10808926209295	0.00199056296673076	0.0192348409489279	-2.82560597022229	Up-Regulated
MYSM1	1.26625192752269	3.934453972594	3.10711203492325	0.00199702809796697	0.0192874107833242	-2.82858369773664	Up-Regulated
BRD2	4.05869947904025	35.15475951216	3.10371335689775	0.00201966385554502	0.0194481791258489	-2.83893286036064	Up-Regulated
USP33	1.10877608979472	8.991331438666	3.10235139876284	0.00202880081649124	0.0195155519082387	-2.8430770402085	Up-Regulated
SYTL2	1.15159416659737	4.395833815532	3.09747791533262	0.00206180803939252	0.0197743746750707	-2.85789179026413	Up-Regulated
FGFR1OP2	1.22762757449071	6.710822687004	3.09687901664799	0.00206589818740701	0.0198102373571989	-2.85971081759307	Up-Regulated
ALDH6A1	1.45649185926404	6.617045463336	3.09646446892691	0.00206873369082509	0.0198239601014385	-2.86096971989206	Up-Regulated
POLR2B	2.20890700786148	17.959507904608	3.09303797167905	0.00209230839166011	0.0200091165483606	-2.87136912847919	Up-Regulated
TRIB2	3.24202381995742	11.697780952824	3.09204460992879	0.00209918890248656	0.0200647206066182	-2.87438190676576	Up-Regulated
IL2RA	1.05178589246936	3.402602569408	3.09109285649295	0.00210580073268367	0.0201142979475643	-2.8772676171799	Up-Regulated
EPHA4	1.03471826650936	3.828008651866	3.09047899156734	0.00211007540851676	0.0201483117943962	-2.87912839825545	Up-Regulated
PPP4R3B	1.38089511023744	14.089387519406	3.09030205955466	0.00211130896349802	0.0201566816685934	-2.8796646582646	Up-Regulated
PIP4K2B	1.71765215722676	14.799030986776	3.08600169865209	0.00214149546153668	0.0204095241467859	-2.89268945746867	Up-Regulated
LIFR	2.15635349990138	6.183918603486	3.08586734294115	0.00214244493767312	0.020411220002679	-2.89309610866703	Up-Regulated
MOB1A	2.72906529593347	27.41259266983	3.08573321380659	0.00214339319877232	0.020411220002679	-2.89350205709579	Up-Regulated
LMO4	2.25962188272806	9.719956986774	3.08477811111066	0.00215015671560501	0.0204721750960834	-2.89639223141645	Up-Regulated
SGMS2	2.26267682208807	9.747527384846	3.08357581209534	0.00215869864459964	0.020546575214555	-2.90002920622709	Up-Regulated
JADE2	1.02242225325071	6.368088321234	3.08260395821009	0.00216562613282541	0.0206055640521495	-2.90296808330317	Up-Regulated
LEPR	1.09559807067202	1.954573366996	3.08151607520636	0.0021734049345327	0.0206586895637459	-2.90625677366129	Up-Regulated
IGHV3OR16-13	2.08342636216535	3.464308755	3.07758432412628	0.00220173323912057	0.0208892724607607	-2.91813321306534	Up-Regulated
UBFD1	1.01835687462939	8.705887879132	3.07678607852066	0.00220752589781795	0.0209301628407555	-2.92054265026135	Up-Regulated
MATN2	1.69261876545603	3.616782493556	3.07573383430704	0.00221518316369513	0.0209921880841542	-2.92371784157537	Up-Regulated
CLINT1	2.96869881013881	21.212525320484	3.07476002997486	0.00222229136139791	0.0210560148608638	-2.92665540571179	Up-Regulated
IGHV1-12	3.50424746199204	5.999018351806	3.07149118440027	0.00224630559342384	0.0212336614951119	-2.93650960986802	Up-Regulated
AGPAT5	1.17789511014137	5.615585848702	3.07014266458963	0.00225628165800297	0.0213065594066743	-2.94057189363948	Up-Regulated
DKK3	5.17222199747211	16.524682979288	3.06923078883298	0.00226305057888478	0.0213597624096312	-2.94331785661369	Up-Regulated
SKIL	2.85603493608542	12.226871562048	3.06881369424744	0.00226615291820224	0.0213850145142301	-2.94457360617797	Up-Regulated
IGHV7-81	1.39717384911201	2.302997319386	3.06858769312994	0.00226783554098555	0.0213941959030217	-2.94525396067266	Up-Regulated
TM9SF4	2.27645646904281	22.74326174815	3.06590937853317	0.00228786372749891	0.0215471349321628	-2.95331309386809	Up-Regulated
ZSWIM8	1.05594204672538	7.705647081204	3.06484573337095	0.00229586255339293	0.0216116531555716	-2.95651175592009	Up-Regulated
SMARCC1	2.47390060134411	17.709244018064	3.06093889075947	0.00232546380264353	0.021839323313549	-2.96825149146249	Up-Regulated
FNBP1L	2.50164317391741	16.163436990526	3.05368756836091	0.00238133644170614	0.0222566854552508	-2.99000288509821	Up-Regulated
METTL7A	4.66045286194148	19.256531782392	3.05343751841869	0.00238328492344215	0.0222712098746222	-2.99075205993034	Up-Regulated
RNF213	3.12650195663742	14.80731810367	3.05325640259772	0.00238469715906717	0.022280719228544	-2.99129466428629	Up-Regulated
NCAPD2	3.23259065216811	14.598279895726	3.05258224059521	0.00238996063746377	0.0223151261041577	-2.99331411178649	Up-Regulated
SPIRE1	1.08429529096804	4.68416314033	3.05191811944825	0.00239515615054575	0.0223575050347037	-2.9953030619855	Up-Regulated
IRF4	1.22206287523468	2.742032080074	3.05173917505142	0.00239655783017779	0.0223656283718459	-2.99583890420325	Up-Regulated
SLC1A4	1.30951280517072	7.376847826454	3.04749749588131	0.00243000440490969	0.0226227085694843	-3.0085315904568	Up-Regulated
DEPP1	10.6331324481443	39.90345539858	3.04686946588895	0.00243499281919238	0.022659924846813	-3.01040944505252	Up-Regulated
NUCKS1	7.49687109413379	55.94873451292	3.04533246736629	0.00244724080905545	0.0227521263494286	-3.01500360775713	Up-Regulated
ENSG00000200090	1.6493031966907	3.953514149398	3.04319078920599	0.00246440165900946	0.0228721394928878	-3.02140146307753	Up-Regulated
PRRX1	2.06747320524804	5.926537954576	3.04316541995706	0.00246460559810718	0.0228721394928878	-3.0214772228865	Up-Regulated
HNRNPK	6.55841522914737	105.0431932845	3.04091285266205	0.00248277547282896	0.0230067384862112	-3.02820160531128	Up-Regulated
ACTA2	16.4449072627365	64.677680801476	3.04010179154793	0.00248934777397515	0.0230567236254796	-3.03062161696742	Up-Regulated
MYRF	2.55229966876003	4.129482585122	3.03925791921099	0.00249620289926558	0.0231046085074482	-3.03313886920011	Up-Regulated
RGS5	3.90250589554944	14.71271713007	3.03758517096244	0.00250984255347677	0.0232118297152911	-3.03812664941626	Up-Regulated
MTMR2	1.00124019433338	7.013805688974	3.03618606310542	0.00252130341494317	0.0232949291623477	-3.04229646003008	Up-Regulated
SRPRA	5.79088584434709	55.51414105398	3.03594854611199	0.00252325380796741	0.0233091350215393	-3.04300415652527	Up-Regulated
IGHV3-66	9.23366218900547	17.15682037885	3.03535100586694	0.00252816668886037	0.023346879198519	-3.04478432851404	Up-Regulated
SDK1	1.66199908204002	4.023654562218	3.03226678951078	0.00255366445930743	0.0235515271213585	-3.05396735367243	Up-Regulated
INTS3	1.11738421688539	7.750972836768	3.0312085493549	0.00256246733140827	0.0236172817496968	-3.05711611216042	Up-Regulated
TMX1	2.36056618130142	14.853306653904	3.03078540571321	0.00256599499556675	0.02363096543713	-3.05837486559482	Up-Regulated
IGHV3-23	189.575013130834	349.649664318964	3.03055256247439	0.00256793806264656	0.0236445451655394	-3.05906744757397	Up-Regulated
PREX1	1.58273794647472	7.399598304384	3.0283800241666	0.00258613295276925	0.0238004323791858	-3.06552709581325	Up-Regulated
TNFRSF1B	3.3442919491628	18.202661765344	3.02818046493431	0.00258781016560891	0.0238042277224576	-3.06612022507822	Up-Regulated
ACTN4	13.1636788094833	86.847105556072	3.02759980599252	0.00259269603983437	0.023838975359817	-3.06784584331726	Up-Regulated
FIBIN	1.67022939211737	4.610101584168	3.02702495905374	0.00259754134165356	0.0238781800213451	-3.06955387511655	Up-Regulated
WDR26	1.72273399141078	15.207647476942	3.02678534850465	0.0025995634352923	0.0238889894401104	-3.07026573308953	Up-Regulated
SMARCA1	4.19951605436278	20.13485246398	3.0256865973957	0.00260885438834528	0.0239510728393871	-3.07352931258859	Up-Regulated
PGM3	1.03758262772538	7.04479731309	3.0256353239294	0.00260928869547245	0.0239510728393871	-3.07368158036506	Up-Regulated
FAM214A	1.10003655409603	5.057640428924	3.02489849715745	0.0026155372446819	0.0239889292352152	-3.07586947400109	Up-Regulated
GALNT10	2.92507692409076	13.595937890116	3.02443389836604	0.00261948425558375	0.0240134275944981	-3.07724876453786	Up-Regulated
AFG3L2	1.06803387413073	8.22997708587	3.02199534921276	0.0026402907214917	0.0241727670546689	-3.08448492602951	Up-Regulated
STAT2	3.50742017889883	25.035797647814	3.01937588996897	0.00266280948324781	0.024351293526669	-3.09225165305668	Up-Regulated
ZBED6	1.20915516040002	1.843200585164	3.01863435935267	0.00266921611498617	0.0244019771807374	-3.09444912081909	Up-Regulated
CCR1	1.92030729012804	7.753272872084	3.01360768539037	0.00271301914868006	0.0247623301250606	-3.10933155540052	Up-Regulated
IRS2	2.8861335905494	8.364375707752	3.01211171352319	0.00272618185625291	0.0248663899492561	-3.1137560503961	Up-Regulated
EDIL3	4.41455560547206	10.156810684984	3.00950161090125	0.00274928774869123	0.0250453789746561	-3.12147063299065	Up-Regulated
IGHV1OR21-1	1.53821518263468	2.23527602236	3.00748248793378	0.00276728494595013	0.0251721726008201	-3.12743405538534	Up-Regulated
PLCD3	1.10278032778935	2.957361438674	3.0073520914204	0.00276845092097166	0.0251746670074056	-3.12781904512389	Up-Regulated
ARSD	3.77173902946945	18.655262614246	3.00329691115413	0.00280493680873816	0.0254490659100378	-3.13978374507162	Up-Regulated
MTUS1	3.3610704835281	15.799872465998	3.00285828089241	0.00280890960453769	0.0254769229207715	-3.14107697874993	Up-Regulated
EVI2B	2.81659935112008	13.375883923532	3.0027509305036	0.00280988269148328	0.0254816554198261	-3.14139345706869	Up-Regulated
AVL9	1.07700110867469	6.020133104994	3.00113058809385	0.00282460797900023	0.0255946382767344	-3.14616904267165	Up-Regulated
RASSF5	1.18482973842672	7.453255828372	2.99999793397001	0.00283494320453202	0.0256759268962276	-3.14950580327815	Up-Regulated
CCDC14	1.2000183646507	4.366760458408	2.99790569640494	0.00285412554627292	0.025808261125579	-3.15566626962852	Up-Regulated
LMAN1	4.28146774353885	31.574673507726	2.9973717000556	0.00285904040777099	0.0258402882124472	-3.15723792542334	Up-Regulated
FAM111B	1.06975618786669	3.447973199564	2.99611073271733	0.00287067702784952	0.0259288586897155	-3.16094812744617	Up-Regulated
POGK	1.30886990862409	12.107660689196	2.99419373861897	0.00288845077701654	0.0260560503788354	-3.16658570235212	Up-Regulated
MCCC2	1.76542337621609	13.82842467453	2.99091014993651	0.00291912940163717	0.0262839560849977	-3.17623412799212	Up-Regulated
TNKS1BP1	4.1725462164375	30.908607402944	2.9908918067277	0.00291930161720516	0.0262839560849977	-3.17628799859425	Up-Regulated
MYO1D	3.71623528137344	21.444161470734	2.98743811537535	0.00295189288979248	0.0265139714366168	-3.18642517016621	Up-Regulated
EMILIN2	1.0957830968267	5.093258200484	2.98733373177388	0.0029528830857375	0.026518646716053	-3.18673137787835	Up-Regulated
LIMCH1	3.25698693704541	14.418056662056	2.98476074549234	0.00297738706273045	0.026692005549194	-3.19427593103268	Up-Regulated
SPCS3	2.6817062538935	23.693579882308	2.98238830046732	0.00300014592261492	0.0268550831285832	-3.20122689589642	Up-Regulated
HTATSF1	3.1504494029442	27.057704441848	2.98189532709726	0.00300489494428097	0.0268864497361782	-3.20267057653963	Up-Regulated
CHL1	1.42049607636802	3.303653213764	2.98124366451886	0.00301118324241135	0.0269223146555483	-3.20457862776324	Up-Regulated
MFSD14A	1.94476990285343	19.492888886884	2.97565596954958	0.00306559867275772	0.0273352442613035	-3.22092273632012	Up-Regulated
SCAMP1	1.53899064099473	11.19952823593	2.97527137031827	0.00306937695476793	0.0273559735190453	-3.22204660764347	Up-Regulated
PSIP1	1.61415574385074	8.195137064784	2.97303783073112	0.00309140344767868	0.0275262151173925	-3.22857065949092	Up-Regulated
BTN3A2	1.78051339271473	9.772262325072	2.97270885559281	0.00309465988795009	0.0275508659624015	-3.22953117909954	Up-Regulated
NLRC5	1.04949993552803	4.743810666998	2.97212518275447	0.00310044523703043	0.0275972212642113	-3.23123509557208	Up-Regulated
CD4	4.77512210210418	25.420019568378	2.96923692397504	0.00312921942109949	0.0278015511777653	-3.23966203864951	Up-Regulated
IGKJ5	8.24869827399745	18.37874064609	2.96782314199043	0.00314339301090983	0.0279013401331488	-3.24378408421936	Up-Regulated
MTPN	5.80513235432034	47.81046663206	2.96714948231528	0.00315016727914124	0.0279480821413566	-3.24574755070313	Up-Regulated
IGHV3-47	1.17854718461335	2.260205609556	2.96452548949622	0.00317668138857151	0.028134683589041	-3.2533914085927	Up-Regulated
IGKV2-28	2.51138585185869	3.69899311583	2.96338477404963	0.0031882712307168	0.0282180213848573	-3.25671234945182	Up-Regulated
TRIM68	1.10918401482937	5.588622674138	2.9632619276315	0.00318952167170975	0.028221843458142	-3.25706991605612	Up-Regulated
IGHV2-26	27.084891884691	42.619915608526	2.96215658393214	0.00320079303167558	0.028300599150345	-3.26028657418925	Up-Regulated
MMP19	1.4611722748507	4.193243230282	2.96024131243582	0.00322040958413243	0.0284382322289336	-3.26585745854741	Up-Regulated
TNFAIP1	2.04256272966681	22.405797855114	2.95491581832695	0.00327553317731959	0.0288517751520501	-3.28132925699157	Up-Regulated
SFPQ	4.32381532005358	38.6870128486	2.95292387668995	0.00329637212672079	0.0290172227388186	-3.28710939873841	Up-Regulated
B4GALT1	10.6293388673605	68.28795994556	2.9521060772139	0.00330496265744257	0.0290837744080214	-3.28948136896612	Up-Regulated
GSE1	2.20468533838141	12.814018726658	2.95073273095854	0.00331943492439738	0.0291974786207198	-3.29346323665264	Up-Regulated
NFAT5	1.48818335467469	2.963397951006	2.9506381345923	0.0033204339050889	0.0292017163107826	-3.29373744264085	Up-Regulated
NUDT16	1.33210266167204	8.369274662462	2.94724732628674	0.00335642425627789	0.0294585838541436	-3.30356075534281	Up-Regulated
PHKB	1.22664788053604	8.321915410218	2.94638838760801	0.00336559749428095	0.0295115701389341	-3.30604740500283	Up-Regulated
QSER1	1.52489732397335	4.193316591508	2.94578962557416	0.00337200565263373	0.0295539911756214	-3.30778042253288	Up-Regulated
TAPBPL	2.32724847249874	13.13405836571	2.94181078136917	0.00341487244890474	0.0298601693259424	-3.31928788781448	Up-Regulated
GBA2	1.81541327032542	11.842630560936	2.93982871765946	0.00343641172460816	0.030006687655908	-3.32501473355612	Up-Regulated
PAM	5.44196245396821	29.334502052204	2.93930238086785	0.0034421522821934	0.0300475200997096	-3.32653487038063	Up-Regulated
WASL	2.52169432185079	20.78493780366	2.93748605795217	0.00346202953507539	0.0301697252014032	-3.33177865488736	Up-Regulated
SLC30A7	1.23912493135471	6.61006802578	2.9362728658189	0.00347536462928078	0.0302625790150867	-3.33527943684713	Up-Regulated
HDLBP	6.4474756931203	62.24670788464	2.93454610642529	0.00349442559061044	0.030387231932275	-3.34025975728768	Up-Regulated
PPP6R1	2.02193628781077	16.235616968338	2.93220665047094	0.00352040206824419	0.030565188555303	-3.34700270317375	Up-Regulated
CHST1	1.45617776072002	2.39839672606	2.93103276588774	0.00353350275142616	0.0306600735897145	-3.35038419926843	Up-Regulated
ADAM19	1.29916241218936	4.41222262955	2.92716254455118	0.00357701061858867	0.0309852096557433	-3.36152350700744	Up-Regulated
PMP22	4.5040169736135	25.971985327362	2.92699266661685	0.00357893148602716	0.0309970932094769	-3.36201212552084	Up-Regulated
RAI1	1.09976180036005	7.085696310918	2.92501814740352	0.00360132718972146	0.0311719353761863	-3.36768940908146	Up-Regulated
VCAM1	1.99783572416272	7.06069690465	2.9248436104597	0.00360331298764113	0.0311843431323124	-3.3681910725449	Up-Regulated
IGHV4-34	71.4813118407768	135.716207016934	2.92200027807577	0.00363580406572897	0.0314366207281965	-3.37635945771641	Up-Regulated
PAPSS1	1.78755385468282	18.256714805876	2.92039313292055	0.00365428708879005	0.0315674270685703	-3.38097310245606	Up-Regulated
MKI67	1.82222526868539	6.61992971629	2.91782816841997	0.00368396313619133	0.0317751669160554	-3.3883312860987	Up-Regulated
VAV2	1.79057044167209	11.796813285918	2.91716201245511	0.00369170627440681	0.0318322278496156	-3.39024128387004	Up-Regulated
AXIN2	1.28781755747203	3.547507783944	2.91598689623254	0.00370540155925186	0.0319259388733281	-3.39360954154146	Up-Regulated
PHF8	1.35500693569338	6.048590147634	2.91573272003885	0.0037083699197538	0.031936893538624	-3.39433791902128	Up-Regulated
ITGA11	1.73548837893603	4.499425055986	2.9134271779625	0.00373539406285758	0.0321339804314405	-3.4009419702163	Up-Regulated
CDC16	1.40602488021075	14.777040317286	2.91224597383636	0.00374930885743263	0.0322010537571499	-3.4043234843489	Up-Regulated
IGSF3	1.74083063901074	9.142989994402	2.91181199167685	0.00375443310342796	0.0322269676717464	-3.40556554196531	Up-Regulated
TPP1	6.42085301621363	51.83785700408	2.9111565247197	0.00376218463648029	0.0322772689196647	-3.40744115026877	Up-Regulated
RRP1B	1.19609279578407	9.341945783398	2.90952866341651	0.00378149882636265	0.0323986654378243	-3.41209748421896	Up-Regulated
F5	2.34470285052003	3.163974519914	2.90733524456803	0.00380766616489211	0.0325833039308841	-3.41836755772611	Up-Regulated
RUFY3	1.06618420948003	4.63120625903	2.9070243878622	0.00381138798690266	0.0326003298179838	-3.41925579817142	Up-Regulated
SNAI2	2.7410667392107	5.340562251344	2.90646577492641	0.0038180844757801	0.0326477158241739	-3.42085174535571	Up-Regulated
SULF2	2.76641666171473	9.066939069822	2.90446856237716	0.003842114272727	0.0328183984799454	-3.42655532115623	Up-Regulated
SLC44A1	1.71061955078942	11.557344572164	2.90153381782527	0.00387767424572818	0.0330521385247673	-3.43492939488558	Up-Regulated
MYO9B	1.34246873170407	10.946073556258	2.8994143225319	0.00390354214186606	0.0332324928938329	-3.44097212647428	Up-Regulated
STS	1.92850155036538	7.153261975702	2.89820793451344	0.00391833590982262	0.0333483816407137	-3.44440966108738	Up-Regulated
PDE4D	1.30028663924536	4.16587967241	2.89557044241482	0.00395085715504652	0.0335796094883459	-3.45192022873653	Up-Regulated
TRIM14	1.53977626820273	10.305998008136	2.89416592011599	0.00396827557244789	0.0337001978560198	-3.45591707275432	Up-Regulated
IGHV1-67	1.95675521062136	4.173948002646	2.89345324183725	0.00397714069355075	0.0337521931006417	-3.45794442169888	Up-Regulated
VSIR	1.61495813706671	10.183986251704	2.8933590198963	0.00397831408457711	0.0337570771760307	-3.45821241780397	Up-Regulated
PCNX3	1.42394861645074	12.114426019762	2.89185783315322	0.00399705166039869	0.0338702587119572	-3.46248111521459	Up-Regulated
EIF4G1	7.29975289091768	60.2309600585	2.8906629671613	0.00401202319202014	0.0339831240853451	-3.46587724367842	Up-Regulated
RBM6	1.58307227448274	10.488479644566	2.88502651888988	0.00408333815843491	0.0344566366407702	-3.4818792345908	Up-Regulated
OLFML2A	1.24525828270936	4.065549179184	2.8847119274965	0.00408735231066212	0.0344797367004496	-3.4827714760185	Up-Regulated
CAV1	15.4066858080909	34.653373800012	2.88190723841725	0.00412329892831855	0.0347367324368537	-3.49072195223946	Up-Regulated
MFAP1	1.41801276572543	14.328568570726	2.88143241469719	0.00412941296234067	0.0347830501665995	-3.49206719880784	Up-Regulated
JAM3	1.32151398385603	4.281134993972	2.88049704827229	0.00414148128476743	0.0348742990036173	-3.49471660457232	Up-Regulated
IGHV3-35	1.91981822696802	3.554528451058	2.87739139727316	0.00418178171417458	0.0351455161303976	-3.50350732880634	Up-Regulated
LCP2	1.08083501927471	5.96179898116	2.86979581024201	0.00428185364669107	0.0358478260299265	-3.52496842419159	Up-Regulated
AGFG2	1.04226007278404	5.838569253052	2.8680901748642	0.00430462277545799	0.036002242968063	-3.5297800989717	Up-Regulated
C1S	12.9946571571284	60.418643554326	2.8664668472124	0.00432639536495944	0.0361601746819435	-3.53435700949878	Up-Regulated
ANKRD10-IT1	3.55554757773874	10.145782035296	2.86577845813971	0.00433565846007903	0.0362151599152703	-3.53629713931861	Up-Regulated
ARRDC4	1.24804315979737	6.028727180008	2.86542928631095	0.0043403638736922	0.0362355884478094	-3.53728105970595	Up-Regulated
LAP3	4.80975898396561	34.558788489054	2.86465306883342	0.00435084076248377	0.0363069494960975	-3.53946792314021	Up-Regulated
CLSTN1	6.12714193486156	45.693158820378	2.86437175484602	0.00435464343289936	0.0363333120828921	-3.54026033691429	Up-Regulated
BTG1	5.47302305602157	35.094375349168	2.86356051503414	0.00436562632084574	0.0363712007822445	-3.54254504018871	Up-Regulated
GFPT2	1.3350551340427	3.81337083742	2.857627303305	0.00444672129210594	0.0369215192461167	-3.55923576929644	Up-Regulated
IGHV4-39	107.468876225917	235.440668030284	2.85748099257773	0.00444873824961712	0.0369274052207634	-3.55964693306238	Up-Regulated
ZFR	1.35065641757608	14.56829928647	2.85207479482588	0.00452385058159824	0.0374188584365102	-3.57482519605204	Up-Regulated
CMTM6	3.38222552117622	31.730637662506	2.85201414030651	0.00452469979797395	0.0374204006581818	-3.57499532988714	Up-Regulated
SRSF5	3.54250062579754	31.39783105818	2.85164647533307	0.00452985053037649	0.0374520267675482	-3.57602654251167	Up-Regulated
CCAR2	1.25711708653073	11.743969037554	2.8514948716804	0.00453197594372948	0.0374537153723476	-3.57645171715968	Up-Regulated
AK4	1.01006507832003	3.804651370444	2.8499398196274	0.00455382942964011	0.0375952278735064	-3.58081162015778	Up-Regulated
IGHV3-15	79.2819858896198	166.917488416798	2.84801326501587	0.0045810364844297	0.0377866911537451	-3.58620991328396	Up-Regulated
ARMCX1	1.06025870284537	5.962461274782	2.84730063131266	0.00459113774535517	0.0378478943262517	-3.58820584994074	Up-Regulated
LRATD1	1.17302183282402	2.775191047506	2.84427556805049	0.00463424226980726	0.0380864560110026	-3.59667303185859	Up-Regulated
GBP4	3.07446032246405	10.684794615504	2.84327577653883	0.00464856904034208	0.0381554701437597	-3.59946954261059	Up-Regulated
KIAA0930	1.1134111415814	9.697505228506	2.84210512739671	0.00466539527518588	0.0382756295600509	-3.60274274861983	Up-Regulated
EIF4H	5.88412805933358	67.00676606154	2.84072148576106	0.00468535424965819	0.0384114688964645	-3.60660981199534	Up-Regulated
MFHAS1	1.44626029875206	8.797598945872	2.84007961154192	0.00469463956019403	0.0384708337021937	-3.60840313171696	Up-Regulated
BTG2	15.2812463947977	59.828343547882	2.83902520726462	0.0047099287769121	0.0385793252101021	-3.61134815947601	Up-Regulated
IGHV3-49	34.9319912313232	77.802645296788	2.83757606839731	0.00473101554590965	0.0387295735446723	-3.61539398223988	Up-Regulated
VPS35	1.41134339430675	15.629536026642	2.837311880333	0.0047348690345732	0.0387555002263029	-3.61613134826281	Up-Regulated
BLMH	1.15071396346938	6.371419932314	2.83639008869625	0.00474833675959079	0.0388319585433453	-3.61870360796078	Up-Regulated
EXT1	1.15141715101339	8.36145259878	2.83575176279829	0.00475768331192133	0.0388914952185305	-3.62048438227488	Up-Regulated
SREBF2	3.12908711213883	24.15923449548	2.83447638177456	0.00477640784713756	0.0390050279805082	-3.62404122353427	Up-Regulated
IGHV1-2	68.8037842163102	127.928449778544	2.8340215020845	0.00478310234058557	0.0390427557108286	-3.62530943814082	Up-Regulated
C5orf24	1.12626403832008	10.806134368932	2.83387464278995	0.00478526549622139	0.0390491220092724	-3.62571884300961	Up-Regulated
SESN3	1.97514356056538	6.998422285984	2.83293666898181	0.00479910228804658	0.0391394069457458	-3.62833318132253	Up-Regulated
XPO1	1.88640947039481	16.975768061468	2.83111462705616	0.00482608449987487	0.0393083607829537	-3.63340921609265	Up-Regulated
TINAGL1	3.02198718143739	9.91351444839	2.83089901895225	0.00482928648534799	0.0393125147278521	-3.634009670445	Up-Regulated
RDH11	1.69485258130411	13.922490391298	2.82963299656385	0.00484812705158756	0.0394310143272379	-3.63753456595076	Up-Regulated
RCAN1	1.18857008870404	5.578475324328	2.82898527749746	0.00485779198318435	0.0394982421029049	-3.63933737340403	Up-Regulated
IRF8	1.2176406701947	5.507695243654	2.8279892375403	0.00487268849938274	0.0395851604839782	-3.64210888848739	Up-Regulated
PLA2G7	2.46247858768006	8.669102111128	2.82665316922835	0.00489273548175631	0.0397137346226916	-3.64582505993682	Up-Regulated
ARHGEF17	1.01202188099472	7.139554181522	2.82073867602694	0.00498238112959579	0.0402907792836019	-3.66225534118577	Up-Regulated
ARHGAP18	1.81330777252274	11.647951319296	2.8196556952789	0.00499895626873015	0.0404074545295309	-3.66526021839161	Up-Regulated
MLLT6	2.04979541548277	14.028512821468	2.81767106877303	0.00502946104781907	0.0406122770365377	-3.67076393361665	Up-Regulated
PRSS12	1.53671437104268	2.963667579362	2.8156064354417	0.00506137463611648	0.0408184935480321	-3.6764855382915	Up-Regulated
TMED7	3.35676572712554	29.33900595892	2.81493506379746	0.00507179170029383	0.0408908226746094	-3.67834519829677	Up-Regulated
PEX5	1.06206578608805	8.249868765838	2.81432843198778	0.00508122096924141	0.0409434589902011	-3.68002516333236	Up-Regulated
DUOX1	2.14338014638137	5.149433708898	2.81370260551623	0.00509096524721998	0.0409985720757791	-3.68175791721734	Up-Regulated
7-Mar	1.35961600817075	13.737342725912	2.8135690894513	0.00509304631796652	0.041009482053438	-3.68212754083531	Up-Regulated
IGHV4-61	8.79968995884012	16.65379199333	2.81327468379726	0.00509763784708607	0.0410406003827644	-3.68294250843731	Up-Regulated
MTSS1	1.80634370903471	6.841340216344	2.81304344922851	0.00510124679554873	0.0410546186589531	-3.68358254923438	Up-Regulated
CPSF6	1.65699252706407	12.26874412529	2.81272622723463	0.00510620154458033	0.0410861116443708	-3.68446051418161	Up-Regulated
CDS1	1.53024617289608	11.392062653608	2.81079821349358	0.00513640950236893	0.0412586167183457	-3.68979455185889	Up-Regulated
LGMN	10.6495328092537	63.55473183006	2.81030450128694	0.00514417095185141	0.0413033327805009	-3.69115988492381	Up-Regulated
C3AR1	2.38853548558139	11.208115517314	2.81016531684335	0.00514636093420534	0.0413150411924026	-3.69154474961457	Up-Regulated
RASSF6	1.08599031727202	2.435694562442	2.80934988449852	0.00515920825261368	0.0413946365142562	-3.69379916449334	Up-Regulated
COL1A1	112.964613377333	339.822947885862	2.80862486807388	0.00517065545433109	0.0414721244166236	-3.69580307539175	Up-Regulated
LAMA3	4.41633633122405	7.78309488061	2.8085986705209	0.00517106951511717	0.0414721244166236	-3.69587547480187	Up-Regulated
UBE2H	3.69299059069619	31.493964316638	2.806778130193	0.00519991745962297	0.0416620604069494	-3.70090510736363	Up-Regulated
MSL1	1.36711855048275	12.446248450918	2.80636152390912	0.00520653939823214	0.0416914509946937	-3.70205562721486	Up-Regulated
HK2	3.47574118377609	14.460353592216	2.80585831820216	0.00521454802054316	0.0417437396551662	-3.70344508355556	Up-Regulated
MIR590	1.01658342076002	2.30073004489	2.80539966946086	0.00522185723231944	0.0417904013031875	-3.70471129850174	Up-Regulated
ELK3	2.87606941888812	17.717724808038	2.80130956219179	0.00528745055199441	0.0422076552546524	-3.71599419726282	Up-Regulated
COL12A1	5.76661160330945	12.608250341034	2.79987188640669	0.00531068337099214	0.0423213117585868	-3.71995635609661	Up-Regulated
KIF1C	2.09869350914678	17.001784410788	2.79824803399962	0.00533703598852024	0.042495330552509	-3.72442923771279	Up-Regulated
CSF1R	3.38098138907477	16.825579027134	2.79675719853071	0.00536133417957596	0.0426587216901125	-3.72853351186013	Up-Regulated
UHMK1	2.91593471807212	20.675991474178	2.79449067841399	0.00539846675964955	0.0428876926574607	-3.73476918738604	Up-Regulated
MUC13	14.5820455800535	20.23053156176	2.79436025321659	0.00540061059605164	0.0428986880787383	-3.73512786558118	Up-Regulated
SEPTIN10	1.77002086283741	14.278785732624	2.79391555050979	0.00540792609934847	0.0429400515822912	-3.7363507064192	Up-Regulated
NKTR	1.40617054419469	4.753321794106	2.79276503069295	0.00542689418112182	0.0430711094124711	-3.73951352372358	Up-Regulated
BTN3A1	1.67414956960538	11.015091418468	2.79244586567897	0.00543216676881166	0.0431068964067287	-3.74039069529436	Up-Regulated
RHOBTB1	1.1236146088427	4.927860554248	2.79131467013848	0.00545089142899666	0.0432157452299895	-3.74349881433529	Up-Regulated
PDIA6	12.2652351776138	77.20087113313	2.79126194980367	0.0054517655313878	0.0432157452299895	-3.74364364111345	Up-Regulated
SPARC	62.8896254149352	273.42670787296	2.78801981268135	0.00550576463004522	0.0435379519295495	-3.75254494434465	Up-Regulated
CFTR	1.09941810599735	2.45914373737	2.78715767569705	0.00552020513133459	0.043646030236701	-3.75491025801704	Up-Regulated
MBD2	1.08271131521608	12.377745340924	2.78361383602979	0.00557992403156589	0.0440195739480567	-3.76462550254813	Up-Regulated
CDCP1	2.99712401458407	12.592398032578	2.78100934200964	0.00562418567608326	0.0443253974675233	-3.77175794330526	Up-Regulated
WBP11	2.02656757959476	17.575003027864	2.78066517612618	0.00563005825041342	0.0443560689784282	-3.77269996193321	Up-Regulated
CD248	3.01600461313877	13.898387582326	2.77964878603119	0.0056474335293829	0.0444775763010863	-3.77548127000771	Up-Regulated
IGHV3-33	39.8735210588886	90.85463115995	2.77732512746231	0.00568733907067609	0.0447045595530339	-3.78183615966938	Up-Regulated
IGHV1-58	13.6538399816268	19.599409548516	2.77725592503296	0.00568853142638945	0.0447077078042003	-3.78202533988215	Up-Regulated
SEMA3C	2.9809570412454	11.08301776187	2.77641360426624	0.00570306272661332	0.0447907392693441	-3.78432764447224	Up-Regulated
DAB2IP	1.11332736690405	8.12210882173	2.77589801697571	0.00571197394239739	0.0448357793357013	-3.78573655857719	Up-Regulated
ARFGEF1	1.51249142895738	9.223087057238	2.77563280355228	0.00571656269516881	0.0448655610692141	-3.78646119240166	Up-Regulated
POFUT1	1.46167700998942	12.203246885028	2.77296428100141	0.00576291969335454	0.0451415384026763	-3.79374857235444	Up-Regulated
GRHL2	1.33654808441072	9.975508322204	2.77210065528505	0.00577799507493174	0.045231803789988	-3.79610556364265	Up-Regulated
RBM39	2.87338447638948	21.80716941694	2.76932955315077	0.00582660833865587	0.0455078341968252	-3.80366359762465	Up-Regulated
ANKH	1.29938155377337	6.70328394785	2.76472568889053	0.00590819180446655	0.046038775512219	-3.81620418861894	Up-Regulated
SERPINE1	14.3151940418616	37.27954082106	2.76085928179705	0.00597750328782493	0.0465126534087491	-3.82672036817476	Up-Regulated
WWC3	1.71415814026407	11.814123180718	2.75911906589723	0.00600893855996609	0.0467121960669483	-3.83144889634511	Up-Regulated
LGALS8	1.11278866346673	8.831607253144	2.75834178655205	0.00602302754380963	0.0468088311288418	-3.83355999164507	Up-Regulated
EPSTI1	1.38895345954404	6.151906668242	2.75656216918776	0.00605539740513343	0.0470021711425953	-3.83839127051017	Up-Regulated
CTNNA1	5.56970705448041	57.4109803479	2.75289367367973	0.00612262095818117	0.0474248774545731	-3.84834090514054	Up-Regulated
TBX2	1.06056413949336	4.464806829276	2.75221603565138	0.00613511188524648	0.047503366998478	-3.85017737786601	Up-Regulated
MBOAT1	1.61215613512806	8.861243488314	2.7518852482225	0.0061412176591294	0.0475389838260679	-3.85107368847277	Up-Regulated
SMARCD1	1.66853804073343	12.85830202335	2.74979366471695	0.00617995197779025	0.0477719425818751	-3.85673868052793	Up-Regulated
NFIB	1.96549429752272	8.39705478351	2.74816825225026	0.0062102054246752	0.0479598424952246	-3.8611381769112	Up-Regulated
FAF2	1.46609407188546	14.729761714986	2.7456500529998	0.00625734029420976	0.0482512551695407	-3.86794919181112	Up-Regulated
HSPA5	27.7309179440014	257.87153358096	2.74476781518361	0.00627393000096711	0.0483329733639793	-3.87033396210179	Up-Regulated
CAMK2N1	5.60245758339209	15.776816540024	2.7446814833605	0.00627555552626955	0.0483389004868629	-3.87056728505371	Up-Regulated
MAT2A	3.43637217610691	34.78690051756	2.74426075993181	0.00628348269007156	0.0483933591821212	-3.87170424280646	Up-Regulated
CKAP4	6.49387161456033	45.13877283428	2.74232090149197	0.00632015007470444	0.0485829807172072	-3.87694430483916	Up-Regulated
CCNL1	1.74980212262674	9.714798844154	2.74226160534815	0.00632127393217696	0.0485850051027285	-3.87710442251826	Up-Regulated
AKAP17A	1.82158718611206	12.428190395464	2.74058621517486	0.00635310275504657	0.0487500047095249	-3.88162709885872	Up-Regulated
IGHV3-11	57.9905079995074	117.330228451918	2.73999432346065	0.00636438196390268	0.0488100203835791	-3.88322425555233	Up-Regulated
RO60	1.59221816283738	5.63996493708	2.73899464172153	0.00638347315195481	0.0489032941156744	-3.88592103008684	Up-Regulated
LEMD3	1.0567205567547	6.50703422503	2.73717837114769	0.00641829126196421	0.0491057951938741	-3.89081821832064	Up-Regulated
ARPP19	2.37016976487217	23.635286582934	2.73663643874049	0.00642871331406189	0.0491764777706609	-3.89227881351836	Up-Regulated
HDAC1	3.72134334480022	35.27142393604	2.73479031765464	0.0064643313034971	0.0493953998818175	-3.89725230113575	Up-Regulated
GTF3C1	1.01966425519473	10.171607388364	2.73294328082195	0.00650014505989235	0.0496354733874198	-3.90222499659438	Up-Regulated
MSN	14.9844406435901	113.084150128828	2.73241508767942	0.00651041950650946	0.0496937671700731	-3.90364642814399	Up-Regulated
ARGLU1	2.90929856852809	17.334415362756	2.73218857061734	0.00651483021810055	0.0497207122119728	-3.90425593123346	Up-Regulated
ADAM9	7.65321957677622	34.754113996438	2.73190155389429	0.00652042284341128	0.0497522137531968	-3.90502815397239	Up-Regulated
LNX2	1.21687594634939	8.273476662882	2.7311318426801	0.00653544233514149	0.049851068587466	-3.90709868471783	Up-Regulated
GPX4	-111.955512629903	127.701141212372	-29.8880607530939	3.25250107776922e-113	1.83639463351928e-108	247.727175216422	Down-Regulated
MICOS13	-11.0005854358159	19.891825989082	-12.9957679175855	1.84433337589456e-33	5.20664533681915e-29	65.0563080685049	Down-Regulated
RPS15	-68.2425646237222	108.839505957968	-12.6267842532023	6.59865410405297e-32	1.14470818799265e-27	61.5046170103417	Down-Regulated
MRPL14	-55.6133643617409	83.595553500214	-12.6053533060264	8.1097266289485e-32	1.14470818799265e-27	61.2999290492115	Down-Regulated
C19orf24	-7.93275655469857	14.943745219936	-12.5419023767719	1.49172844743977e-31	1.68448959741794e-27	60.6949588853749	Down-Regulated
UQCR11	-14.4783818213012	26.866030537144	-12.2971609348556	1.54241000206669e-30	1.45143351877812e-26	58.3764698704426	Down-Regulated
ALKBH7	-11.4018213251412	20.25155165504	-12.2538410417463	2.32642955763488e-30	1.87646484648033e-26	57.9686144040687	Down-Regulated
NDUFB7	-64.25800787713	106.175256749832	-12.053223372512	1.54507498903421e-29	1.09045598694825e-25	56.0899410506557	Down-Regulated
WDR83OS	-10.2334923028292	30.088049688718	-11.9695047205543	3.38795023002659e-29	2.12541175486146e-25	55.3109713440679	Down-Regulated
POLR2E	-8.96439211993316	24.97388638237	-11.9124944731857	5.77305732940989e-29	3.25952589875812e-25	54.7822291095254	Down-Regulated
C19orf53	-30.3986683017463	61.49164002545	-11.899911033481	6.49255210245465e-29	3.33250894778811e-25	54.6657125290229	Down-Regulated
MRPL55	-10.0265171329572	19.629425468946	-11.7730400437785	2.11380953721104e-28	9.94565002337271e-25	53.4947960235701	Down-Regulated
ANAPC11	-11.9966034869146	20.569485196334	-11.6036485874101	1.01108897425504e-27	4.39131496733952e-24	51.942522905489	Down-Regulated
GPX1	-121.436638553039	201.52744985034	-11.2504258032533	2.53639358074778e-26	1.02290941401857e-22	48.7476234377921	Down-Regulated
MRPL54	-16.9845695355198	26.723269098656	-11.1984875443558	4.05404724180806e-26	1.52597040879816e-22	48.2827524467163	Down-Regulated
NDUFS7	-1.71406920779464	4.48368676965	-11.1632277501212	5.56986355634067e-26	1.94857572678643e-22	47.9678929295207	Down-Regulated
GADD45GIP1	-11.6919862779866	21.766865350358	-11.1574521545707	5.86702101545656e-26	1.94857572678643e-22	47.9163752027665	Down-Regulated
LSM7	-10.7541264375759	20.707288500218	-11.1247568204726	7.87179335650052e-26	2.46916291500764e-22	47.6250376623006	Down-Regulated
ZNF593	-1.32789650900265	2.440176521072	-11.0439120332177	1.62472111055867e-25	4.82807255911858e-22	46.9068679013325	Down-Regulated
OAZ1	-50.5523836423724	135.2043985915	-11.0320795881987	1.8060319256301e-25	5.09851842765005e-22	46.802022266021	Down-Regulated
NDUFA11	-4.60334103347194	8.364775936304	-10.9480161043465	3.8221762348395e-25	1.02763758283463e-21	46.0591158802703	Down-Regulated
RPL36	-93.9864834766737	147.659194980574	-10.8855894078393	6.65477379990432e-25	1.67119504060925e-21	45.5096716706057	Down-Regulated
METTL26	-15.6388575862558	29.495426740388	-10.8805413278672	6.95938977101127e-25	1.67119504060925e-21	45.46532563557	Down-Regulated
STX10	-11.2487334008265	25.1951801721	-10.8782246524532	7.10378508609871e-25	1.67119504060925e-21	45.4449784951602	Down-Regulated
UQCR10	-38.9831407434769	77.589276339192	-10.7844011816303	1.62827054062843e-24	3.67735131977688e-21	44.6231843561037	Down-Regulated
NDUFS8	-8.59805091758924	18.345704587536	-10.776914498541	1.73936452231324e-24	3.77716385747414e-21	44.5577988545721	Down-Regulated
CDC34	-12.4049720247332	26.16658013825	-10.7646309262062	1.93818056603533e-24	4.05302270144151e-21	44.4505804631912	Down-Regulated
RPLP2	-145.971646679971	333.72090432282	-10.7229207294656	2.79741725720641e-24	5.64089199139754e-21	44.0870769075524	Down-Regulated
NDUFA13	-6.32867177222126	10.981210921698	-10.699839357326	3.42596504211491e-24	6.67011766354655e-21	43.8863016508058	Down-Regulated
ATP5F1D	-10.5008596081199	20.33900949431	-10.5851485683385	9.34239102372804e-24	1.75826913196903e-20	42.8926832133035	Down-Regulated
TRIR	-18.479540703677	56.705962120162	-10.5721519023909	1.04627624132022e-23	1.90560654390906e-20	42.7805130121971	Down-Regulated
OXLD1	-7.27995516057591	14.448983453528	-10.5523451595914	1.24318855273372e-23	2.19348965237182e-20	42.6097348895352	Down-Regulated
RPL38	-44.8215124084528	90.87503006342	-10.4262686087291	3.70849866826325e-23	6.34501646390337e-20	41.5274547750171	Down-Regulated
NME3	-15.4213838678959	27.624537633982	-10.3774498756348	5.64986618585437e-23	9.38226749175069e-20	41.1106164182525	Down-Regulated
MRPL12	-14.3664846566052	24.878910862426	-10.3327231313079	8.30003558061845e-23	1.338938025478e-19	40.7298234387142	Down-Regulated
LAMTOR2	-16.6806593248958	38.059075159368	-10.3069233342794	1.03568675577577e-22	1.62433083105154e-19	40.5106533467432	Down-Regulated
RNF181	-37.0302690541117	69.709412824456	-10.2071803084691	2.42946881801057e-22	3.60974312983407e-19	39.6666822481836	Down-Regulated
UBL5	-25.3658820128984	51.711029775206	-10.1643671957659	3.49741629709271e-22	5.06327234743978e-19	39.3060644650741	Down-Regulated
RPS28	-40.3083720330635	91.577351775762	-10.0932189689076	6.39393913008494e-22	9.02520493059314e-19	38.7089800809159	Down-Regulated
NUBP2	-4.40404188703192	11.436223401598	-10.0900102191441	6.56988423737305e-22	9.04737155917853e-19	38.6821169704868	Down-Regulated
MRPL41	-14.1315978301252	23.786453117454	-10.0756496533312	7.41805678522325e-22	9.87267025727796e-19	38.5619618247516	Down-Regulated
NDUFA2	-20.9186845300051	36.325368771464	-10.0716479210492	7.67319149023273e-22	9.87267025727796e-19	38.5284993862538	Down-Regulated
MZT2B	-14.3446005309811	28.895989320404	-10.0713310534585	7.69376191212041e-22	9.87267025727796e-19	38.5258501184498	Down-Regulated
BABAM1	-5.03603800165857	15.4413234957	-10.055032594277	8.82901323433138e-22	1.10776648049685e-18	38.3896562230397	Down-Regulated
ENSG00000233762	-5.07868801469862	8.097043233752	-9.98862948989011	1.54452509274735e-21	1.89577024481756e-18	37.8362879116106	Down-Regulated
SSNA1	-17.1578808279811	42.281094643734	-9.9809074829477	1.64805698566881e-21	1.97980735037971e-18	37.7720949727756	Down-Regulated
NME2	-13.1537044567358	26.702724344168	-9.92972620295427	2.53147080251202e-21	2.97769527042981e-18	37.347462891394	Down-Regulated
ELOB	-55.4469042827699	122.594370938402	-9.92541254582166	2.62454895498589e-21	3.02417670505017e-18	37.3117407218013	Down-Regulated
PRDX5	-143.264904832849	308.038882673362	-9.90883625548383	3.01491040585402e-21	3.40449712849847e-18	37.1745661544217	Down-Regulated
FAU	-87.7678109109859	188.89908095836	-9.89034335901188	3.51867803930285e-21	3.89545256425643e-18	37.0217123325916	Down-Regulated
MRPL58	-9.63068556879187	23.162627818414	-9.82761034174879	5.93482724243552e-21	6.44396694106061e-18	36.5046200257767	Down-Regulated
COPE	-16.0313614387545	42.567757170374	-9.8214345452623	6.24750922423696e-21	6.65548336433288e-18	36.4538343492683	Down-Regulated
BCL7C	-4.41006821637329	10.579849859152	-9.79511694526383	7.77370680816026e-21	8.12798629806549e-18	36.2376574686415	Down-Regulated
AIP	-14.4438141028905	39.305891425312	-9.74661176195653	1.16181088559103e-20	1.19267280747918e-17	35.840257298716	Down-Regulated
SELENOH	-13.2428896508238	29.836930235442	-9.742251172447	1.20446883646667e-20	1.21438419599544e-17	35.8045967981503	Down-Regulated
ECI1	-6.70584881263725	14.220365699546	-9.73722532865608	1.25556463418468e-20	1.24369183878423e-17	35.7635093545882	Down-Regulated
PET100	-4.18073676163195	8.252096597536	-9.71924903160972	1.45655278487858e-20	1.41220887791153e-17	35.616666913439	Down-Regulated
NAA38	-10.5914288118479	18.94729006033	-9.71766570678794	1.47571463128142e-20	1.41220887791153e-17	35.6037420993583	Down-Regulated
GUK1	-23.102444779597	45.209308140342	-9.70804584764177	1.59762937646513e-20	1.50339587040996e-17	35.5252451894885	Down-Regulated
RPL35	-183.304935661411	277.31493721794	-9.65435392597981	2.48582298711046e-20	2.30085330615153e-17	35.0880997283455	Down-Regulated
NDUFB10	-21.2413536937623	60.233928115358	-9.64708490254332	2.63881399592855e-20	2.40306575845358e-17	35.0290445981189	Down-Regulated
SLC39A3	-1.33899797789597	4.133449804266	-9.44906646047248	1.32732950182707e-19	1.18956112702632e-16	33.4320959744636	Down-Regulated
TIMM13	-8.86682722710119	22.485220010074	-9.44542051294381	1.367113035255e-19	1.20607139193019e-16	33.4029077343323	Down-Regulated
ATP5PD	-12.6361718003864	37.22494524283	-9.43629982415545	1.47188693060518e-19	1.25915466649847e-16	33.3299248631954	Down-Regulated
MRPL27	-5.04737168845061	13.34963036227	-9.41978278713913	1.68227928681879e-19	1.4176592658668e-16	33.1978820812006	Down-Regulated
TRMT112	-31.7998375105063	80.15131276504	-9.41124099677053	1.80251159965564e-19	1.4876167848068e-16	33.1296593595016	Down-Regulated
MCRIP2	-3.86842013459463	6.737322636958	-9.40730039548078	1.86081236223882e-19	1.50090466834809e-16	33.0982005826168	Down-Regulated
UQCC3	-5.06157995369596	9.809201619552	-9.3995096606454	1.98163056098095e-19	1.57584286061332e-16	33.036032306807	Down-Regulated
CLPP	-5.49036614893058	16.710373580166	-9.3539090367663	2.86170171299525e-19	2.2440908391309e-16	32.6728719504747	Down-Regulated
RPL29	-137.275610409092	256.7244679879	-9.26800114049643	5.6998649139778e-19	4.40849414942604e-16	31.9920753029135	Down-Regulated
ZNRD1	-2.0511044433013	5.311674352204	-9.23602242550284	7.35822134001265e-19	5.61422344700614e-16	31.7397833360874	Down-Regulated
RPL32	-89.6109950085321	181.46745759616	-9.22987947883048	7.72765413599723e-19	5.78596164111064e-16	31.6913898967005	Down-Regulated
NDUFAF8	-4.94361038375726	12.103528022334	-9.22889954515158	7.78826242405215e-19	5.78596164111064e-16	31.6836721957485	Down-Regulated
GALK1	-4.42509374450929	8.932958437218	-9.22030821759653	8.34019897599434e-19	6.11553213485216e-16	31.6160339725292	Down-Regulated
RPL27A	-57.0412292192528	107.80339076484	-9.21801930091968	8.4936718677482e-19	6.14822060672989e-16	31.5980211982834	Down-Regulated
GFER	-2.30486654074396	7.441299845498	-9.20083625972063	9.7387067459322e-19	6.96021672888706e-16	31.4628993157852	Down-Regulated
VAMP8	-109.012662740879	209.2999731697	-9.10142917666132	2.14128678565676e-18	1.51123991506208e-15	30.6847127424376	Down-Regulated
RPS2	-151.840496056452	358.19820274566	-9.09592731086572	2.23634100454981e-18	1.55078903672208e-15	30.6418185912947	Down-Regulated
MTLN	-4.25854606366396	7.359589159772	-9.09502874733256	2.25225732826571e-18	1.55078903672208e-15	30.6348148880985	Down-Regulated
YIPF2	-9.25491719745319	24.402573239534	-9.09281852184973	2.29188615822947e-18	1.55906246240716e-15	30.6175897589105	Down-Regulated
NME1	-10.1684988398052	19.130682957098	-9.08045631249911	2.52660942448572e-18	1.69827255614153e-15	30.5213015380724	Down-Regulated
BAD	-8.66584797545316	23.393450847474	-9.06057818252515	2.95490935992279e-18	1.96278985141883e-15	30.3666690024007	Down-Regulated
SERF2	-28.0603605511516	61.656515545996	-9.05876296760095	2.99743056126742e-18	1.96788287115953e-15	30.3525604865441	Down-Regulated
[truncated: 1,853 more rows]
